# Supplementary material for: The impact of bacterial exposure in early life on lung surfactant gene expression, function and respiratory rate in germ-free mice
Source: Front Microbiomes. 2023 Mar 6;2:1085508. doi: 10.3389/frmbi.2023.1085508 (PMC12993578; doi:10.3389/frmbi.2023.1085508)
Supplement: Supplementary file 4 [file Table_1.xlsx]

## Sheet: Ark1
BI04 vs GF	Cecum vs GF	GF vs BI04	GF vs Cecum
2410004P03Rik	Actn2	1700085C21Rik	Appbp2os
4931431C16Rik	Adprhl1	Adamtsl2
Ap1m2	Ap1m2	Apbb2	Cacng7
Arhgap19	Arhgap19	AU040320	AU040320
	Arl16	Cacng7	Cd8a
Arl2bp	Arl2bp	Cox6b2	Cox6b2
C530043K16Rik	C530043K16Rik	D930007J09Rik
C920009B18Rik	Cpe	Fmn1	Fmn1
Cyp26b1	Cyp26b1	Gm11399	Gm11399
Fbxl3	Fbxl3	Gm16564	Gm47283
Gm33195	Gm33195	Gm22829	Gm48139
Gm37954	Gm37954	Gm23721	Gm49411
Gm48562		Gm24455
H2-Q7		Gm24538
Hmbs	Hmbs	Gm24705
	Hrc	Gm25815
	Lrat	Gm25873
Mfap1a	Mfap1a	Gm7638	Gm7638
Mfap1b	Mfap1b	Hist4h4	Hist4h4
Mir6340		Inmt	Hs6st3
Nipal1	Pla2g7	Mid1	Mid1
Nlrp5-ps	Nlrp5-ps	n-R5s158	Rag1
Prg2	Prg2	n-R5s98
Ptprt	Rab11fip4	Sfi1	Sfi1
	Reg3g	Snord61	Tmem144
	Sh3bgr	Snord69
Shisa7	Shisa7	Sod3
Stox2	Stox2	Ss18l2
Zfp979	Zfp979	Tmem170
		Tspan11
