# Supplementary material for: The impact of bacterial exposure in early life on lung surfactant gene expression, function and respiratory rate in germ-free mice
Source: Front Microbiomes. 2023 Mar 6;2:1085508. doi: 10.3389/frmbi.2023.1085508 (PMC12993578; doi:10.3389/frmbi.2023.1085508)
Supplement: Supplementary file 5 [file Table_2.xlsx]

## Sheet: Combined (all genes on heatmap)
gene_name	baseMean	BI04 Female	BI04 F adj p	BI04 Male	BI04 M adj p	Cecum Female	Cecum F adj p	Cecum Male	Cecum M adj p								BI04 vs Cecum Females
Dst	9244.26	0.183189	0.00079941	-0.177539	0.00602433	0.0558383	0.906159	-0.213808	8.17065e-05			baseMean	log2FoldChange	lfcSE	stat	pvalue	padj	gene_name
Arl2bp	492.25	-1.70748	5.80983e-45	-1.47654	7.80863e-27	-1.6591	1.82978e-38	-1.39894	1.03862e-24		ENSMUSG00000005681.12	19.6498	20.685	1.80894	11.4349	2.79897e-30	2.56755e-26	Apoa2
Sfi1	618.768	2.03938	5.62089e-36	1.37026	4.78994e-13	1.90594	6.95855e-28	1.50453	1.42148e-16		ENSMUSG00000075015.3	96.9539	3.75855	0.818429	4.59239	4.38195e-06	0.0025767	Gm10801
Mfap1a	119.986	-2.00316	3.52897e-22	-1.6271	4.63396e-11	-2.05868	3.91397e-22	-1.59643	8.73399e-11		ENSMUSG00000095891.7	15.4284	3.61677	0.821464	4.40283	1.0685e-05	0.00563307	Gm10717
Zfp979	55.6625	-8.62233	2.69603e-19	-8.66645	1.47223e-09	-8.32613	7.65201e-18	-8.51701	2.90584e-09		ENSMUSG00000075014.1	772.283	3.64206	0.842136	4.32478	1.52682e-05	0.00761188	Gm10800
Arhgap19	71.6454	-2.41516	3.94111e-13	-1.72589	6.63622e-05	-2.11288	6.37211e-09	-1.60113	0.000382579		ENSMUSG00000069833.13	20822.8	-0.23962	0.0574084	-4.17396	2.99354e-05	0.0141548	Ahnak
Gm37954	43.6199	-3.0864	1.57166e-12	-3.85087	1.15983e-10	-3.20086	3.62058e-13	-3.61391	2.26981e-09		ENSMUSG00000075265.4	71.1362	-0.868583	0.224445	-3.86991	0.000108874	0.0435425	Tnk2os
Fbxl3	491.615	-0.812193	7.49644e-12	-0.845454	2.13595e-10	-0.797325	1.96206e-10	-0.842301	1.30829e-10		ENSMUSG00000020122.16	524.858	-0.376418	0.0976605	-3.85435	0.000116036	0.0447993	Egfr
AU040320	339.723	0.941979	1.82138e-10	0.73722	3.30851e-05	0.876481	4.05384e-08	0.772172	5.30085e-06
Stox2	1037.29	-0.673929	1.19073e-09	-0.67707	4.5556e-08	-0.640769	9.86342e-08	-0.533635	9.56165e-05								BI04 vs Cecum Males
Mfap1b	55.678	-1.51815	1.72514e-05	-1.36113	0.00447906	-1.64349	2.07662e-06	-1.3179	0.00784602			baseMean	log2FoldChange	lfcSE	stat	pvalue	padj	gene_name
Apbb2	970.411	0.551743	3.05586e-05	0.619953	6.28126e-06	0.514885	0.000456625	0.397837	0.0425445		ENSMUSG00000062470.10	55.4835	0.662773	0.173327	3.82384	0.00013139	0.0312246	Fbxl12os
Gm33195	34.3222	-1.62931	0.000103186	-2.18903	2.54384e-05	-1.46173	0.0016684	-2.08713	9.39275e-05
C530043K16Rik	155.55	-0.783215	0.000395507	-1.61965	5.40033e-16	-0.902837	1.10653e-05	-1.6395	1.10327e-16
Hist4h4	642.315	0.776329	0.000544977	0.723233	0.00777742	0.938231	1.07111e-05	0.674064	0.0187361
Ap1m2	58.9114	-1.74149	2.12602e-08	-0.5141	0.814627	-1.1675	0.00665802	-0.811065	0.259247
Gm15792	10.3078	-3.30039	1.43848e-05	0.479989	1	-2.37668	0.0256895	0.680897	1
foxf1	87.655	1.2192	0.000337157	0.757845	0.230822	1.17446	0.00115082	0.812066	0.129127
Mier2	143.504	0.705806	0.000703005	-0.162194	1	0.554371	0.0391852	-0.100299	1
Hmbs	166.149	-0.699831	0.00334852	-0.531485	0.18732	-0.659075	0.0116604	-0.508933	0.204299
Fmn1	85.8586	0.897135	0.0038612	0.439018	0.666112	0.891365	0.00604581	0.340923	0.894506
Fam193b	1046.54	0.392859	0.00775138	-0.0221203	1	0.468538	0.000663242	-0.0855315	1
Gm43481	160.061	0.607294	0.0144638	-0.0946025	1	0.664484	0.0064481	-0.175116	1
Cd24a	678.668	-0.508324	0.0170409	0.0457261	1	-0.516201	0.026767	-0.0277972	1
Hist1h2al	260.255	-0.550091	0.0173745	0.279915	0.759788	-0.528418	0.045941	0.0684135	1
Gm43813	102.36	0.780651	0.0173745	-0.409476	0.767813	0.845993	0.0109632	-0.404294	0.765196
Gm16564	29.4684	1.19039	0.0173745	0.410551	1	1.13225	0.045941	-0.248068	1
Slc2a4	19.8074	-1.86627	0.0173745	0.0209822	1	-1.68763	0.0781108	0.0303161	1
Gm15941	84.3816	0.779589	0.0253405	-0.519304	0.591442	0.605014	0.225708	-0.790548	0.0906342
Gm37033	495.1	0.375705	0.0305681	-0.0850068	1	0.51141	0.000710607	-0.136144	1
Nudt4	726.949	-0.298363	0.0305681	0.0360065	1	-0.308207	0.0435226	0.111298	1
Itga6	851.101	-0.339561	0.0353441	0.0710129	1	-0.467106	0.000711927	0.0432683	1
Snx32	826.993	-0.388224	0.0373164	0.00633601	1	-0.432308	0.0288073	0.0384655	1
Pcdhb16	128.416	-0.56039	0.0495046	0.109989	1	-0.749232	0.00207164	0.169923	1
Eef1a1	13312.3	-0.24611	0.0495046	-0.074034	1	-0.257166	0.0860936	-0.0221216	1
Nkiras2	258.064	0.419426	0.0517975	-0.0770336	1	0.426308	0.0974025	-0.152798	1
Slc12a2	1713.75	-0.261542	0.0567042	-0.138076	0.877923	-0.353108	0.00414438	-0.00995939	1
Serpinb6b	506.073	-0.391832	0.0600628	-0.0528759	1	-0.446193	0.04315	-0.0291215	1
Eif3l	518.509	-0.308539	0.0620762	0.0255837	1	-0.386658	0.0128606	0.0449257	1
Prg2	19.1927	-1.63677	0.0629614	-1.16786	0.612321	-2.16248	0.00458501	-0.548492	1
Msln	203.275	-0.594129	0.0671509	-0.0892204	1	-0.791433	0.00648919	-0.0231705	1
Arf1	1907.01	-0.284838	0.0726664	-0.0903308	1	-0.358226	0.0222781	-0.0169406	1
Bmp1	1364.41	0.243609	0.076461	-0.0812504	1	0.286897	0.0482012	-0.0719614	1
Gm9042	17.6188	1.59297	0.0786099	0.376059	1	1.76952	0.0957024	0.295922	1
Col27a1	1248.06	0.298521	0.0803625	-0.192615	0.767123	0.428495	0.00437691	-0.216788	0.625391
Rps4x	1473.82	-0.371672	0.0908966	-0.167744	1	-0.434201	0.0758269	-0.138882	1
Gm47586	165.228	0.491386	0.091073	-0.146264	1	0.591965	0.0513607	-0.29311	0.847233
Alg10b	393.491	-0.410717	0.0979475	-0.0459466	1	-0.513829	0.0425543	0.0197462	1
Runx3	23.7274	1.32624	0.0979475	0.0435128	1	1.58675	0.0781108	-0.253327	1
Cxcl15	2386.37	-0.294868	0.0981848	0.265207	0.451806	-0.311811	0.161261	0.388239	0.0381173
Szt2	831.08	0.250331	0.0981848	0.083557	1	0.372095	0.00458501	0.0461932	1
Pogk	318.789	-0.32446	0.0988374	0.133762	1	-0.401844	0.04315	0.160032	0.97333
Clk1	1996.45	0.243657	0.0996578	-0.144301	0.87968	0.282259	0.0993479	-0.21914	0.41676
Fryl	1352.57	0.177219	0.129487	-0.234747	0.0912415	0.127544	0.632212	-0.271644	0.0145389
Gm10544	31.6548	0.877733	0.196735	-1.567	0.0458333	0.575309	0.82329	-1.58788	0.0340911
Ctss	360.212	-0.244262	0.222443	0.368695	0.0980486	-0.400464	0.0288073	0.323293	0.189641
Gm32849	165.201	0.370639	0.243569	-0.650927	0.0559348	0.444285	0.305539	-0.66878	0.0347985
Gm11252	64.6765	0.419099	0.433186	-0.974393	0.0959415	0.348118	0.91792	-1.09418	0.0246164
Gm17090	19.9939	-0.649947	0.50342	1.83819	0.0180994	-0.093775	1	1.97402	0.00608233
Gm20162	10.7187	0.82806	0.504076	-3.00736	0.0473973	0.868162	0.858238	-2.7923	0.0884113
Ptpn21	513.099	-0.10935	0.530436	0.300061	0.0552047	0.0243116	1	0.291889	0.061771
Trappc9	424.042	0.126592	0.537751	-0.337881	0.0968351	0.0486744	1	-0.332367	0.0940653
Bnc1	20.5527	-0.482231	0.569664	1.33586	0.0910509	-0.507799	0.920095	1.56445	0.0150328
Gm47283	111.589	0.236786	0.68847	1.05547	0.0162543	0.927382	0.0435226	0.802981	0.158437
Slc9a1	347.672	-0.0319603	0.930526	0.407696	0.0828064	-0.015085	1	0.410057	0.0663377
Sftpc	25006.6	0.0210636	0.935485	0.381743	0.00180656	0.0372565	1	0.319784	0.0258967
Sdc3	792.111	-0.0101788	0.974893	0.383542	0.0512223	-0.0970633	1	0.405824	0.0213758
Art3	73.4451	0.016789	0.97827	-0.78203	0.0809385	-0.460467	0.364854	-0.933653	0.00737392
Sftpb	4553.8	-0.00602962	0.98099	0.368923	0.00241766	-0.0480785	1	0.337318	0.00936496
P2ry2	65.6386	0.0115757	0.987537	0.982969	0.0029771	-0.00937133	1	0.843674	0.0278613
Slc34a2	5530.14	0.00394879	0.987537	0.277635	0.088568	-0.0846582	1	0.287431	0.0496439
Gm11399	30.4443	2.193	6.5537e-06	0.972598	0.470505	2.08332	5.02588e-05	1.57211	0.0213758
Armcx4	1814.38	-0.188269	0.236079	-0.431672	0.000376209	-0.320346	0.0316089	-0.43399	0.000255689
Cyp26b1	128.823	-0.441356	0.24724	-0.822777	0.0317135	-0.666078	0.0993479	-0.81178	0.032838
Tada2a	154.657	0.495867	0.0605672	-0.591309	0.0554214	0.468665	0.161128	-0.525801	0.120912
Mdn1	1006.48	0.453295	0.000395507	-0.216939	0.596454	0.265369	0.245	-0.224617	0.530599
Gm44297	234.766	-1.02785	0.000398203	0.182998	1	-0.599149	0.270917	0.491926	0.570976
4930558J22Rik	101.149	-1.21289	0.00079941	0.42281	0.910953	-0.850825	0.128671	0.559231	0.646669
Hist1h2af	258.803	-0.981481	0.00206596	0.24574	1	-0.543584	0.408603	0.487172	0.624367
Actg1	2472.24	-0.419447	0.00229263	0.127353	1	-0.317493	0.110343	0.114219	1
Ino80d	1333.31	0.282726	0.00290985	-0.138746	0.671036	0.165188	0.343862	-0.104994	0.919936
Brca1	177.903	-1.04561	0.00334852	-0.0583599	1	-0.603061	0.397146	-0.000564098	1
Rcan2	132.625	0.840449	0.00334852	0.0988394	1	0.201824	1	0.0846077	1
Mcm6	366.082	-0.819781	0.0040799	-0.153893	1	-0.632892	0.120934	0.131994	1
Arid4a	1006.09	0.343767	0.0040799	-0.0870412	1	0.152326	0.675611	-0.11814	0.969279
Gm43646	45.6041	-1.0991	0.00506003	-0.0617571	1	-0.404226	0.863154	-0.0751064	1
Arrdc4	370.46	0.503431	0.00532873	-0.111802	1	0.260646	0.523008	-0.0652695	1
Hmgn2	480.804	-0.631716	0.0053786	0.222852	0.972923	-0.319126	0.585966	0.38342	0.454932
Kntc1	148.203	-0.937052	0.0053786	0.089152	1	-0.699899	0.15872	0.243628	1
Ddr2	2019.11	0.288861	0.0053786	0.0743285	1	0.157308	0.487585	0.0833862	1
Smg6	1040.75	0.263532	0.00720087	-0.0570013	1	0.169151	0.305539	-0.0180548	1
E2f7	178.714	-0.908084	0.00769012	-0.0438228	1	-0.246453	1	0.241771	1
Gmnn	55.7534	-1.2411	0.00775138	0.560879	0.814181	-0.84203	0.275899	0.487935	0.914161
Gm22133	579.534	-0.414684	0.0098242	0.264556	0.48245	-0.267265	0.340287	0.193591	0.78739
Cdk1	161.124	-0.946196	0.0098242	0.287479	1	-0.263651	1	0.25423	1
Hnrnpa1	1891.11	-0.363472	0.0104419	-0.00668726	1	-0.260995	0.235929	0.0571553	1
Nsfl1c	336.283	-0.445008	0.0113271	0.262244	0.566958	-0.240103	0.56173	0.161739	0.979457
Gm10717	15.4284	-2.96865	0.0113271	1.40583	0.817895	0.648117	1	1.13809	0.957703
Rpn2	827.321	-0.378993	0.0113271	-0.0128561	1	-0.306747	0.137337	0.104917	1
Nedd4l	711.211	0.293733	0.0113271	-0.0562519	1	0.220227	0.180964	-0.22155	0.250519
A130048G24Rik	227.443	0.781894	0.0113271	-0.193978	1	0.439098	0.507064	-0.114474	1
Alyref	292.315	-0.532158	0.0118752	0.31719	0.55764	-0.264312	0.659032	0.30082	0.6107
Ckap2	131.489	-0.958226	0.0134267	0.133091	1	-0.41391	0.803181	0.435651	0.836416
Fst	10.8329	-2.17509	0.0151227	-0.170874	1	-1.55175	0.275899	-0.0492098	1
Wdr76	103.85	-0.901746	0.0157314	-0.131682	1	-0.683135	0.210221	0.0652752	1
Pnisr	2727.13	0.273917	0.0163587	-0.18624	0.468524	0.199853	0.256093	-0.12974	0.819825
A430090L17Rik	129.006	0.821486	0.0169798	-0.293261	1	0.308117	0.878975	-0.245463	1
Ddit3	164.894	0.642227	0.0173745	0.317922	0.774178	0.461783	0.260883	0.281702	0.859984
Gm47765	17.5773	1.72068	0.0173745	-0.7119	0.945358	1.32757	0.171203	-0.760345	0.902837
Poc1a	35.9517	-1.47323	0.0173745	0.256915	1	-0.959348	0.403011	0.67321	0.853156
Gm50301	23.0128	-1.44849	0.0173745	-0.15191	1	-0.897793	0.455865	0.0459672	1
Shb	162.427	0.634075	0.0173745	-0.00117422	1	0.121384	1	-0.0958008	1
Malat1	220060	0.361199	0.0174311	-0.150996	0.939586	0.275717	0.229942	-0.151354	0.935135
Hist1h4b	125.327	-0.963705	0.0175412	0.579615	0.580986	-0.73358	0.227979	0.690106	0.351913
Gm22579	12.9822	-1.90422	0.0175412	0.0497405	1	-1.50279	0.181046	0.133111	1
Shc1	554.459	-0.313887	0.0177564	0.143156	0.864748	-0.148306	0.740829	0.206667	0.471738
Gm48582	267.67	0.503584	0.0177564	-0.130987	1	0.415463	0.149303	-0.412505	0.21282
Hist1h4k	64.6655	-1.09846	0.0179517	0.476591	0.910953	-0.633482	0.555173	0.39562	1
Gcsh	79.3585	-0.949575	0.0191253	0.0366853	1	-0.712614	0.248698	-0.0873208	1
Wdr54	172.157	0.499416	0.0198425	-0.198106	0.972923	0.318986	0.402009	-0.151381	1
Gata2	626.689	0.427811	0.0211117	0.189191	0.907683	0.304203	0.308574	0.15472	1
Bag2	40.7043	-1.40914	0.0211117	0.0829868	1	-0.609615	0.839637	-0.0423609	1
Tmem41b	149.713	-0.667995	0.0211217	0.048709	1	-0.593785	0.109383	0.0407583	1
Gm42900	40.1242	1.58235	0.0213688	-0.94044	0.645021	1.00691	0.412	-0.720415	0.891663
Abcc5	1215.09	0.343074	0.0213688	-0.195171	0.69967	0.202204	0.534091	-0.209929	0.606932
Gm44394	21.1091	-1.45782	0.0213688	0.453227	1	-0.389032	1	0.288519	1
Gm47471	75.4082	0.807313	0.0217478	-0.143236	1	0.627585	0.203257	-0.11014	1
Syne1	5737.16	0.250123	0.0217478	-0.0224109	1	0.0972716	0.898762	-0.104006	0.950128
Gm42892	119.803	0.830541	0.0235995	-0.195339	1	0.462324	0.591085	-0.344591	0.957442
Slc7a5	70.85	-0.966256	0.0235995	0.106994	1	-0.454798	0.776693	0.104199	1
Fbxo5	96.2519	-0.907273	0.0237352	0.00318801	1	-0.296835	0.998074	0.100753	1
Kif11	306.528	-0.707541	0.023749	-0.0272774	1	-0.49232	0.365276	0.20926	1
Pura	788.067	0.324485	0.023749	-0.0765385	1	0.209637	0.429694	-0.107656	1
Cybb	287.159	-0.55817	0.0243952	-0.212872	1	-0.42027	0.275899	-0.19498	1
Prpf4b	1881.5	0.208098	0.0253231	-0.0152834	1	0.173674	0.171186	0.00586054	1
Usp19	948.391	0.317672	0.0253231	-0.0103631	1	0.210836	0.410538	-0.0406504	1
Hist1h2ak	306.601	-0.646353	0.0253231	0.0118606	1	-0.217051	0.98778	0.246974	1
Pagr1a	188.082	0.572069	0.0253405	-0.425189	0.45176	0.271645	0.752543	-0.364492	0.606351
Csf2rb2	37.5534	-1.33095	0.0253405	0.558915	0.960109	-0.944283	0.349579	0.0164116	1
2700081O15Rik	575.608	0.399029	0.0256948	0.0467982	1	0.356405	0.123771	0.0701184	1
1700022I11Rik	143.866	-0.685476	0.0256948	-0.120297	1	-0.507916	0.301032	-0.101964	1
Itpr2	1487.15	0.349912	0.0273771	0.0350998	1	0.232126	0.430482	-0.0100116	1
Gm25202	39.4786	2.23491	0.0273771	0.307357	1	1.30338	0.547694	-0.318093	1
Afg3l1	254.376	-0.468444	0.0273771	0.0104409	1	-0.223018	0.775043	-0.0573754	1
Cdc37l1	1084.32	0.256062	0.0286431	-0.100131	1	0.149132	0.573395	-0.0673748	1
Znrf1	567.302	0.450509	0.0288243	0.102614	1	0.392327	0.156824	0.0423751	1
Rrm2	198.438	-1.21961	0.0288243	0.0161467	1	-0.69931	0.616349	0.198978	1
Hist1h2be	312.95	-0.68919	0.0293333	-0.0540819	1	-0.472365	0.409906	-0.0353102	1
Cacna1c	2176.34	0.280884	0.0296912	-0.106652	1	0.199334	0.367913	-0.111723	0.993258
Shisa7	19.1439	-2.19328	0.0305681	-2.40875	0.117184	-1.88662	0.167327	-1.94135	0.338368
Ppp2r5e	615.607	0.352269	0.0305681	-0.242963	0.53186	0.15461	0.840033	-0.241121	0.51572
Tns1	10601.6	0.301169	0.0305681	0.205666	0.545092	0.197234	0.475316	0.160926	0.786239
Mroh2a	98.2698	-0.997712	0.0305681	0.608571	0.654491	-0.403684	0.902629	0.826578	0.262581
Eif5a	896.561	-0.35563	0.0305681	0.211156	0.683121	-0.25442	0.365626	0.237739	0.530067
Ldha	644.245	-0.428808	0.0305681	0.210617	0.867385	-0.306851	0.368177	0.275398	0.588025
Impdh2	280.427	-0.481827	0.0305681	0.0427319	1	-0.42277	0.153879	0.100497	1
Gstm5	59.5301	-1.12626	0.0305681	-0.0513632	1	-0.803066	0.372009	0.0923675	1
Atf1	235.761	-0.50311	0.0305681	0.130484	1	-0.282472	0.641463	0.214645	0.958371
Myzap	1871.92	0.385766	0.0305681	-0.0409432	1	0.194936	0.742921	-0.0941911	1
Gm49380	119.862	-0.747904	0.0305681	0.161853	1	-0.364903	0.7697	0.219715	1
Npy2r	42.8563	-1.16716	0.0310292	0.396103	1	-0.546508	0.818549	0.65827	0.71928
Phax	210.561	-0.549245	0.0322321	0.30826	0.740513	-0.429988	0.271534	0.264632	0.859121
Eda2r	14.3981	-1.95864	0.0332449	0.0958772	1	-1.53692	0.274378	-0.350864	1
Rplp0	1152.83	-0.326127	0.0333912	0.14346	0.948671	-0.211055	0.497834	0.0825343	1
Smim10l1	647.6	0.261265	0.0349007	-0.00898156	1	0.054297	1	0.0157046	1
Gm10800	772.283	-2.84036	0.0349007	0.790325	1	0.801697	1	0.246894	1
Rgs2	491.512	0.545903	0.0353087	0.119156	1	-0.0189845	1	0.0916425	1
Fbp2	40.9317	-1.1904	0.0353141	0.157899	1	-0.737814	0.55877	0.267004	1
Gm9984	252.938	0.545721	0.0353441	-0.401811	0.505294	0.346836	0.509923	-0.351184	0.634575
Dnajc9	154.764	-0.594945	0.0359713	0.144845	1	-0.35003	0.61113	0.335957	0.761989
Hpgd	1230.86	0.332623	0.0363803	-0.235383	0.534551	0.161033	0.79235	-0.117461	1
Armc8	375.403	0.374611	0.0363803	-0.206391	0.782855	0.0873083	1	-0.184066	0.864572
AI480526	297.819	0.562562	0.0363839	-0.337319	0.716669	0.367865	0.482764	-0.352522	0.649038
Mrnip	50.3643	-1.11069	0.0367264	0.511604	0.923359	-0.405005	0.973044	0.338508	1
Kcnj8	45.9972	1.12162	0.0391574	-0.0908234	1	0.435974	0.907854	0.226143	1
Gm10801	96.9539	-2.68424	0.0398093	0.891881	1	1.07431	0.934421	0.639056	1
Gm34139	39.2899	1.17797	0.0398099	-0.0456773	1	0.975859	0.218005	-0.302652	1
Mapt	563.355	0.493748	0.0421151	0.11185	1	0.419591	0.217133	0.166846	1
Ccnb2	121.192	-0.948366	0.0421977	0.34846	1	-0.0792143	1	0.372572	1
Mgat1	602.02	-0.348158	0.0422007	0.153681	0.955289	-0.215957	0.57201	0.127712	1
Mms22l	121.775	-0.747449	0.0422007	-0.231952	1	-0.595964	0.285633	-0.051725	1
Gm16034	92.2112	-0.870147	0.0422007	0.0741128	1	-0.533571	0.591829	0.124213	1
Arid1b	1729.29	0.261513	0.0422007	-0.0281662	1	0.153432	0.628809	-0.0607565	1
Rnf26	146.445	-0.656109	0.0422007	0.075942	1	-0.305773	0.837734	0.117856	1
Rtp3	55.148	1.1505	0.0422007	-0.177571	1	0.48467	0.874832	-0.144373	1
Firre	903.311	0.321436	0.0425037	-0.206425	0.656135	0.278884	0.198441	-0.211548	0.621056
Dck	68.6476	-0.777851	0.0425037	0.453294	0.734846	-0.638633	0.248331	0.421214	0.787525
Madd	442.648	0.377604	0.0425037	-0.0731664	1	0.302844	0.274875	-0.101157	1
Cdca2	153.47	-0.843752	0.0425037	-0.0577895	1	-0.269743	1	-0.0931244	1
Ppif	76.7467	-0.644974	0.0425037	0.0332816	1	-0.211059	1	-0.0923142	1
Ezh1	481.689	0.376089	0.0425037	0.0178476	1	0.114414	1	0.0375329	1
Rad51	122.011	-0.650199	0.0429448	0.291813	0.942616	-0.381233	0.639893	0.495943	0.41336
Tra2a	948.862	0.367696	0.0447067	-0.0955286	1	0.227065	0.589543	-0.110276	1
Adar	430.834	0.401232	0.0454604	-0.0310755	1	0.140697	0.991404	-0.0889852	1
Mad2l1	127.523	-0.791433	0.0459277	-0.281249	1	-0.333955	0.906437	-0.155531	1
Chpf	133.372	-0.670538	0.0461599	0.304075	0.957486	-0.54086	0.287139	0.0553891	1
Hells	243.98	-0.684492	0.0461599	0.0223835	1	-0.408729	0.632935	0.134695	1
Gm44454	253.305	-0.624158	0.046892	-0.0287319	1	-0.126581	1	0.276745	0.967479
Fap	26.6106	-1.36406	0.0471941	-0.125555	1	-0.990786	0.409906	0.0518919	1
Rrm1	390.813	-0.492635	0.0476979	-0.114718	1	-0.377172	0.351253	-0.0105993	1
Ophn1	451.783	0.380243	0.0476979	-0.0891319	1	0.216144	0.66618	-0.142236	1
Nras	522.051	-0.364485	0.0487769	0.16204	0.968128	-0.141351	0.952425	0.147026	1
Drg1	433.302	0.375816	0.0487769	0.097845	1	0.292513	0.323021	0.125146	1
Gm6288	16.1706	-1.89665	0.0487769	-0.0804148	1	-1.11899	0.660074	1.13191	0.751307
Gm48887	73.2867	0.725454	0.0487769	-0.141644	1	0.287685	0.913793	-0.137023	1
Gm21738	69.0641	-2.4542	0.0494886	0.424061	1	0.40328	1	0.18383	1
Stard3nl	236.362	0.502668	0.0495046	-0.141335	1	0.477038	0.141864	-0.370111	0.510754
Gm44981	60.146	0.803892	0.0495046	-0.331177	1	0.741157	0.156992	-0.295501	1
Slc36a2	234.023	0.413236	0.0495046	0.00681063	1	0.323301	0.310825	-0.110113	1
4930523C07Rik	714.804	0.254435	0.0495046	-0.0350888	1	0.073366	1	-0.0122853	1
Clec9a	613.781	0.345702	0.0495046	-0.0970065	1	0.101875	1	-0.0401052	1
Dscc1	33.5394	-1.52417	0.050744	0.00048417	1	-0.812354	0.761382	0.208399	1
Phf21a	774.256	0.312613	0.0513067	-0.13455	0.996495	0.281029	0.18885	-0.0472737	1
Gm44341	157.914	-0.649197	0.0513986	0.370922	0.783085	-0.60416	0.161261	0.0484634	1
Gm42604	22.2916	-1.33684	0.0517975	0.989727	0.53186	-0.794991	0.660074	0.724677	0.820813
Adamts19	114.155	-0.935892	0.0517975	-0.193579	1	-0.440597	0.851493	0.0913314	1
Mettl14	267.913	-0.410286	0.0525203	-0.0494224	1	-0.335668	0.2881	0.100549	1
Dsn1	76.8987	-0.767914	0.0525203	0.260312	1	-0.320997	0.92297	0.384163	0.901545
Lifr	1669.36	0.306057	0.0526919	-0.192279	0.721382	0.0646342	1	-0.1837	0.750259
Gm37383	14.0368	1.91917	0.053172	-0.893195	0.996495	0.670782	0.968725	-1.72016	0.344678
Eif2s3x	240.144	-0.480803	0.053172	-0.0887639	1	-0.347419	0.4325	0.171349	1
Zzef1	1405.88	0.201011	0.054329	0.051178	1	0.155575	0.352922	0.021308	1
Wdcp	72.5524	0.857196	0.0554924	0.228279	1	0.54986	0.557614	0.189395	1
Gm867	28.8335	1.52407	0.0564375	-0.722778	0.948558	0.695632	0.843348	-0.621895	1
Ak8	15.8263	-1.69154	0.0567042	1.18151	0.550314	-1.27113	0.402473	1.75256	0.103262
Gm15666	92.5471	1.07004	0.0567042	-0.406299	1	0.763159	0.447372	-0.602425	0.813418
Phldb2	2942.65	0.176179	0.0567042	0.0125477	1	0.116947	0.548503	-0.0277477	1
Prc1	485.73	-0.553478	0.0567042	0.157264	1	-0.277909	0.81839	0.222812	1
Hist1h3e	162.961	-0.685919	0.0573792	-0.00589084	1	-0.636782	0.174065	0.202568	1
Psat1	192.948	-0.665933	0.0573792	-0.0252112	1	-0.539963	0.317027	0.255408	1
Tpx2	366.911	-0.71906	0.0573792	0.12553	1	-0.485062	0.542162	0.20349	1
Utp15	148.195	-0.476705	0.0573792	0.197381	1	-0.297934	0.610708	0.314256	0.631659
1810055G02Rik	106.143	-0.859125	0.0585722	0.578944	0.6315	-0.506564	0.678701	0.518904	0.740015
Kif20a	251.774	-0.712222	0.0602852	-0.0114353	1	-0.372976	0.792378	0.141608	1
Pds5b	1011.95	0.258983	0.0605672	-0.197268	0.520222	0.156127	0.649061	-0.145657	0.817173
Jpt1	252.903	-0.458279	0.0605672	0.267371	0.783656	-0.313753	0.518197	0.29453	0.666054
Rbm5	2363.18	0.184353	0.0605672	-0.0880267	0.948696	0.129935	0.481822	-0.125581	0.631659
Mcm2	327.918	-0.643345	0.0605672	-0.0176865	1	-0.512366	0.353391	0.0230559	1
Gm11127	16.8915	-1.78922	0.0605672	-0.45454	1	-1.03972	0.710453	-0.248356	1
Rps17	1761.85	-0.219799	0.0610293	-0.00372038	1	-0.175466	0.343862	-0.0109727	1
Rcc1	118.312	-0.743495	0.0612016	-0.40141	0.882204	-0.104521	1	-0.224025	1
Idi1	49.2376	-1.28562	0.0612016	-0.475856	1	-1.19711	0.181376	0.0114208	1
Cit	449.3	-0.549355	0.0612016	-0.0229538	1	-0.0743408	1	0.0881158	1
Gm11513	11.2441	1.89939	0.0629614	-1.65336	0.573001	1.09765	0.642233	-2.22562	0.16902
Slitrk4	10.1577	-2.21618	0.0629614	1.12896	0.891304	-1.49269	0.563744	0.632692	1
Gm25948	13.0047	-1.88116	0.0629614	-0.650763	1	-1.33017	0.497834	-0.703884	1
Gm43128	15.259	1.76875	0.0629614	-0.343517	1	1.1384	0.551437	-0.411438	1
Hook1	121.419	-0.655673	0.0629614	0.0121702	1	-0.420187	0.609016	0.1227	1
Nipal1	24.9752	-1.32765	0.0629614	-0.572502	1	-0.852254	0.61113	-0.354981	1
Nifk	143.966	0.638301	0.0629614	-0.124034	1	0.296922	0.855057	0.0298426	1
Gm26169	12.0818	2.03668	0.0630619	0.216622	1	1.5974	0.33466	-1.12802	0.809756
Gm20390	467.538	-0.411582	0.0649014	0.18855	0.981419	-0.0837931	1	0.135631	1
Gpc3	1859.79	-0.358064	0.0653703	0.0227322	1	-0.373349	0.11256	0.10608	1
Lrtm2	12.8612	-1.85561	0.0654085	0.623535	1	-1.82468	0.137337	0.284553	1
Dnah14	53.0887	-0.746082	0.0654085	0.228899	1	-0.302346	0.957477	-0.0973029	1
Cfap298	119.061	-0.75627	0.0662868	0.338976	0.987528	-0.732078	0.161788	0.32891	0.995114
Stx16	549.252	0.236669	0.0662868	-0.0804597	1	0.213804	0.210221	-0.0658316	1
Tubg1	147.287	-0.56778	0.0662868	0.0260813	1	-0.471993	0.308294	0.119225	1
Trmt10b	84.3632	0.911727	0.0671509	-0.329209	1	0.664929	0.447454	-0.100448	1
Gm26737	24.8735	-1.46013	0.0671509	0.0157612	1	-0.892042	0.669581	0.296654	1
Tmc7	39.7307	-1.11185	0.0672018	0.175146	1	-0.746034	0.57201	0.0919455	1
Gm20008	119.942	0.660292	0.0682775	-0.535853	0.475593	0.263315	0.948331	-0.528121	0.454932
Plpp1	510.027	-0.274783	0.0682775	-0.0381238	1	-0.28487	0.109383	0.0918107	1
Atg2b	601.663	0.269037	0.0686845	-0.130287	0.948611	0.113861	0.92297	-0.0834586	1
Rpa1	450.67	-0.526449	0.0694746	-0.0547766	1	-0.373152	0.514723	0.124218	1
Sumo3	452.098	-0.42327	0.0694746	0.0579326	1	-0.283415	0.573395	0.0806117	1
Idh2	899.022	-0.29678	0.0694746	0.0783658	1	-0.173851	0.712297	0.0724931	1
Ctnnbl1	228.178	-0.527433	0.0700211	0.231056	1	-0.375889	0.504214	0.14015	1
Lvrn	12.6065	-2.01367	0.0702583	0.538065	1	-0.421464	1	0.599317	1
Uhrf1	277.798	-0.700957	0.0707566	0.274265	1	-0.444843	0.641022	0.407313	0.808962
Sfxn1	121.864	-0.642727	0.0714261	0.0637943	1	-0.297966	0.889107	0.102669	1
Gm26811	763.327	0.264993	0.0723458	-0.0763805	1	-0.0083256	1	-0.0904337	1
Kif2c	88.2611	-1.03815	0.0725563	0.48361	0.970931	-0.522021	0.844819	0.500476	0.948118
Gm4890	11.2764	-1.52413	0.0725563	-0.076103	1	-0.214621	1	-0.180389	1
Pcsk4	13.6048	-1.51249	0.0726664	0.720619	0.931226	0.226396	1	0.736681	0.920813
Nsg1	144.009	-0.603344	0.0726664	0.134667	1	-0.520158	0.288231	0.195236	1
Rce1	84.0723	-0.747952	0.0726664	0.335285	1	-0.63717	0.302767	0.12699	1
Nt5m	71.8753	0.809536	0.0726664	-0.119723	1	0.639506	0.369758	-0.082272	1
Atp5f1	513.961	-0.415183	0.0726664	-0.117274	1	-0.315955	0.433744	-0.0987863	1
Ntn4	263.638	0.606351	0.0726664	0.24622	1	0.266014	0.913583	0.134027	1
Echdc2	107.67	0.57586	0.0726688	0.0608992	1	0.542699	0.188295	0.0925596	1
Gm49727	53.2099	-0.87524	0.0729808	0.552338	0.722851	-0.468105	0.805896	0.635668	0.546237
Slc25a23	250.852	0.417252	0.0729808	0.220568	0.890891	0.0208863	1	0.219935	0.883497
Ncapg	162.585	-0.786089	0.0729808	-0.0315072	1	-0.53953	0.566576	0.349545	1
Rgl1	1157.07	0.261238	0.0729808	-0.0610878	1	0.0414854	1	-0.0408629	1
Gm50403	62.4001	0.958981	0.0735752	-0.567657	0.827961	0.848075	0.260819	-0.304047	1
Plekhm1	447.964	0.305845	0.0736668	-0.0445139	1	0.255315	0.317027	-0.197549	0.724499
Gm23419	852.402	-0.411783	0.0741204	0.0330886	1	-0.416455	0.150915	0.0797796	1
Galnt16	229.58	-0.44116	0.0741204	0.146312	1	-0.209191	0.878975	0.071215	1
Uap1	256.165	-0.426875	0.0759638	0.0704676	1	-0.236409	0.768974	0.061795	1
Nr2f1	125.498	0.600812	0.0762609	-0.149649	1	0.221088	0.99932	-0.160277	1
Sdr39u1	158.55	-0.467994	0.0768163	0.228418	0.956545	-0.28951	0.665979	0.125817	1
Ngp	97.1756	-1.08693	0.0780154	-0.295284	1	-0.754841	0.563654	0.00828115	1
Pamr1	351.608	0.503306	0.0785247	-0.134556	1	0.123665	1	-0.0614968	1
Usp1	467.795	-0.558473	0.0786099	-0.0719993	1	-0.47168	0.333905	-0.134171	1
1700061E17Rik	23.1206	1.35537	0.0786099	-0.0196378	1	1.00083	0.446957	-0.0638956	1
Zbtb20	4642.73	0.268192	0.0786099	-0.0332377	1	0.0486371	1	-0.116121	1
Gm37233	89.0086	0.733369	0.0789044	-0.504386	0.717026	0.796877	0.101626	-0.246772	1
Kcnk5	50.3728	-0.797113	0.0789044	0.502825	0.767637	-0.446501	0.767578	0.378482	0.969236
Gm44752	92.8817	0.690077	0.0789044	0.14631	1	0.395462	0.730558	0.177788	1
Galnt13	27.528	-1.11598	0.0791114	0.269322	1	-0.567334	0.845722	0.439648	1
Hist1h3d	139.115	-0.821594	0.0791114	0.0335338	1	-0.295409	1	0.0201628	1
Sept4	2033.46	0.301851	0.0798581	-0.0700832	1	0.145357	0.878717	-0.129025	1
Rhoc	463.641	-0.396346	0.0802639	0.329256	0.486201	-0.278159	0.554538	0.373366	0.28236
Brwd1	1667.44	0.179781	0.0803625	-0.173722	0.301055	0.116588	0.625327	-0.174052	0.257383
Hist1h4d	800.199	-0.356858	0.0805026	0.0411536	1	-0.222623	0.675611	0.0913029	1
H2-Aa	303.549	0.532706	0.0809509	0.430141	0.508375	0.310485	0.736614	0.288012	0.885469
Mrfap1	810.687	-0.459634	0.0809509	0.0398492	1	-0.473428	0.149872	0.141559	1
Gm37376	38461.5	0.314193	0.0809509	-0.102878	1	0.202022	0.655574	-0.155191	0.960188
Card19	103.766	-0.59566	0.0809509	0.0166759	1	-0.320554	0.808359	-0.0144254	1
Ncald	716.937	0.289841	0.08146	-0.121097	1	0.0963723	1	-0.0829547	1
Clec16a	496.968	0.290185	0.0815581	-0.0910966	1	0.160672	0.768253	-0.0932085	1
Ndc80	140.072	-0.721445	0.0823313	0.00876824	1	-0.509917	0.554538	0.047174	1
Gm18489	18.7018	1.54942	0.0852554	-0.388826	1	1.49744	0.192325	-0.255617	1
Rai14	1542.78	-0.260959	0.0854906	0.0752278	1	-0.214649	0.378483	0.0649096	1
D430041D05Rik	71.9766	-0.816448	0.0860765	-0.0668499	1	-0.27193	1	-0.0750682	1
Ccl6	428.275	-0.407019	0.086129	0.146272	1	-0.360695	0.295864	0.0748602	1
Anln	325.694	-0.618506	0.0863466	0.0480165	1	-0.333828	0.816308	0.270749	1
Clip4	138.697	-0.518529	0.0863466	-0.13982	1	-0.214982	0.967499	-0.0701572	1
Hmgb2	789.123	-0.542794	0.0869741	0.161332	1	-0.357897	0.639426	0.359398	0.729879
Agfg1	995.77	-0.273493	0.0890516	-0.111984	1	-0.145518	0.82609	-0.0197016	1
Lig1	375.878	-0.516912	0.0890695	-0.0312948	1	-0.231353	0.928456	0.386637	0.596501
Psmd4	675.622	-0.285223	0.0896021	0.328315	0.109486	-0.161432	0.772723	0.298385	0.158437
Pcdhb15	31.9419	-1.0491	0.089788	-0.596977	0.901828	-0.702274	0.617917	-0.600453	0.897846
Dock4	2539.02	0.243495	0.0900771	-0.161186	0.752	0.0911078	1	-0.146748	0.820578
Mutyh	27.1378	-1.09528	0.0900771	0.56511	0.929745	-0.614262	0.792378	0.882761	0.508936
Drg2	166.234	-0.553495	0.0900771	0.171007	1	-0.523641	0.227489	0.156722	1
Efl1	243.142	-0.380027	0.0900771	0.112285	1	-0.284437	0.486932	0.0756277	1
Gm45267	12.2739	1.71126	0.0900771	-0.300252	1	0.68965	0.933127	-0.729646	1
Eps8l1	323.009	0.392051	0.0900771	-0.0728935	1	0.0956173	1	-0.182823	0.993258
Unc45b	214.69	0.566929	0.0900771	-0.152195	1	0.208243	1	-0.232398	1
AI662270	37.9059	-1.1462	0.0904914	1.03312	0.429479	0.0452932	1	0.596358	0.93659
Rcor1	554.762	0.247632	0.0904914	-0.211454	0.48593	0.0883853	1	-0.216023	0.423099
H2-Ab1	325.303	0.442948	0.0904914	0.243965	0.895757	0.217494	0.86932	0.170652	1
Cpsf2	349.585	-0.429002	0.0904914	-0.0424518	1	-0.445276	0.150447	-0.0563049	1
Sh3d21	182.889	0.580528	0.0904914	-0.0390705	1	0.427614	0.508425	0.0431217	1
Top2a	1248.89	-0.721403	0.0904914	0.0525821	1	-0.472606	0.654072	0.262947	1
Gm12150	19.2252	-1.6794	0.0910708	0.730732	1	-1.5515	0.258195	1.32859	0.493165
Arhgap15	80.1495	0.784406	0.091073	0.0749	1	0.601877	0.449638	0.0846523	1
Prim1	85.1354	-0.820389	0.091073	0.0155466	1	-0.493606	0.736614	0.0917051	1
Hist1h1a	409.77	-0.658728	0.091073	0.106012	1	-0.244268	1	0.400179	0.814757
Lmnb1	929.406	-0.484108	0.0923049	0.036651	1	-0.407742	0.372012	0.166834	1
Prrt4	15.9372	-1.72079	0.0923049	0.807542	1	-1.19664	0.595206	0.582607	1
Fam120b	469.545	0.291436	0.0923049	0.0817025	1	0.19084	0.634681	-0.000335271	1
E4f1	270.163	-0.4442	0.092717	0.204362	1	-0.123939	1	0.102099	1
Ckap2l	187.28	-0.728791	0.093597	0.116991	1	-0.13501	1	0.14797	1
Pole	255.797	-0.79916	0.093597	-0.211209	1	-0.24532	1	-0.0900441	1
Stoml2	161.32	-0.587855	0.0944535	0.358708	0.834054	-0.217818	1	0.135843	1
Prps2	162.909	-0.434019	0.0944535	0.2471	0.860334	-0.259787	0.737283	0.444074	0.194414
Ankrd13d	32.6972	1.09066	0.0944535	0.276563	1	0.87663	0.403011	-0.105113	1
Gm43508	281.098	0.688188	0.0944535	0.2145	1	0.464784	0.620793	0.117282	1
Smg5	567.769	0.318388	0.0944535	0.142163	1	0.187976	0.746165	0.0849476	1
Gm29434	17.4113	1.55133	0.0944535	0.411033	1	0.815275	0.807427	0.207495	1
Cstdc4	27.0525	-1.37161	0.0944535	-0.146518	1	-0.672964	0.890273	-0.0057212	1
Mycbp2	2146.68	0.196661	0.0944535	-0.0748688	1	0.0572395	1	-0.132565	0.729815
Arfgap1	491.001	0.29971	0.096047	0.057186	1	0.334456	0.106323	-0.0121199	1
Tkt	584.484	-0.344248	0.096047	0.135312	1	-0.111652	1	0.116395	1
Fgd4	206.701	0.388997	0.0969305	-0.292244	0.605196	-0.0519067	1	-0.244648	0.785793
Wt1	14.0218	-1.76637	0.0969305	0.88435	0.952834	-1.59883	0.290264	1.41988	0.521903
Gm43793	54.6363	0.859801	0.0969305	0.0449756	1	0.728891	0.356786	-0.00100847	1
Slc25a45	77.3715	0.793961	0.0969305	0.137031	1	0.657302	0.383245	-0.295593	1
Timm17b	77.8853	-0.644708	0.0969305	0.153461	1	-0.2746	0.966756	-0.120076	1
Kif18b	106.55	-0.816025	0.0974804	0.0353077	1	-0.217546	1	0.0482203	1
Me2	140.124	-0.658349	0.0974963	0.331065	0.954551	-0.401786	0.735039	0.383583	0.847233
Clk4	545.835	0.239445	0.0974963	-0.078821	1	0.19467	0.403011	-0.143777	0.847233
Gm48933	41.3024	-1.02334	0.0974963	0.095341	1	-0.247978	1	-0.110502	1
BC034090	251.341	0.373037	0.0977769	-0.0303244	1	0.386299	0.161128	0.00483935	1
Marf1	1093.52	0.230755	0.0977769	0.0147532	1	0.191531	0.394498	0.0505329	1
Aspn	1247.53	0.380401	0.0977769	-0.132724	1	-0.0970655	1	-0.0645571	1
Gm43966	27.9889	-1.08922	0.0979475	0.626341	0.879683	-0.18112	1	0.399809	1
Hykk	134.328	0.603449	0.0979475	-0.0293052	1	0.666429	0.12023	-0.0268752	1
Gm37940	72.5062	0.679003	0.0979475	0.00386648	1	0.573982	0.360819	-0.00835197	1
Pnn	1572.62	0.25977	0.0979475	-0.118697	1	0.211647	0.423263	-0.0755166	1
4933433G19Rik	63.4403	-0.916127	0.0979475	0.255158	1	-0.725133	0.453815	0.458873	0.948118
Rsrp1	1990.63	0.338363	0.0979475	-0.100522	1	0.220681	0.67178	-0.129612	1
Ran	533.572	-0.481329	0.0979475	-0.188937	1	-0.305475	0.698671	-0.0533257	1
Gm15537	33.0463	-0.902802	0.0979475	0.137631	1	-0.439714	0.898762	0.164836	1
Nup107	224.764	-0.357764	0.0979475	0.0338368	1	-0.148571	0.976214	0.105838	1
Fmo1	857.728	0.424207	0.0979475	0.138875	1	0.163484	1	0.115944	1
Tnk2os	71.1362	0.674818	0.0981848	-0.57051	0.508375	-0.193765	1	-0.514008	0.61192
Pnpla6	486.044	0.289887	0.0981848	-0.182488	0.821687	0.265257	0.287139	-0.253392	0.444511
Rbm3os	68.6923	-0.760492	0.0981848	-0.460598	0.860334	-0.0438381	1	-0.317528	1
Map11	130.881	0.499125	0.0981848	0.0577656	1	0.527993	0.149303	0.0860616	1
Adam33	289.599	0.589908	0.0981848	-0.030926	1	0.574283	0.228952	-0.141483	1
Adamts10	3779.23	0.319616	0.0981848	0.0232706	1	0.287134	0.32338	-0.0551348	1
Arfrp1	220.548	0.424257	0.0981848	-0.0179099	1	0.358369	0.371417	-0.0250422	1
S100a1	150.671	-0.481383	0.0981848	0.185232	1	-0.382235	0.444597	0.376159	0.562548
Hist1h2ai	93.7269	-0.764777	0.0981848	0.10364	1	-0.537339	0.598778	0.262119	1
Hebp2	19.3928	1.69629	0.0981848	-0.76189	1	1.00165	0.729295	-0.737853	1
Gpnmb	19.0525	-1.43288	0.0981848	0.56391	1	-0.570882	1	0.335836	1
Gm45235	19.5531	-1.3354	0.0984588	1.22873	0.415165	-1.10335	0.406162	0.668996	0.957703
Trappc3	213.258	-0.467005	0.0984588	-0.176315	1	-0.281578	0.747317	-0.10668	1
4931431C16Rik	58.9291	-0.717804	0.0989934	-0.727535	0.415019	-0.304709	0.974384	-0.59318	0.631659
Snord61	92.187	1.20492	0.0989934	0.863233	0.667898	0.829344	0.616158	0.544422	1
Gmeb1	338.353	0.34943	0.0989934	-0.240073	0.741653	0.237656	0.618504	-0.193017	0.920949
Igsf8	201.452	0.497413	0.0989934	0.047555	1	0.51806	0.1694	0.124607	1
Sned1	1931.64	0.280994	0.0989934	0.0959851	1	0.281315	0.210483	0.118701	1
Sp9	24.7433	-1.26081	0.0989934	0.170849	1	-1.21852	0.227979	0.00184714	1
Ago2	1539.84	-0.240432	0.0989934	0.0546617	1	-0.218628	0.308285	0.0543575	1
Dgkq	244.692	0.43624	0.0989934	0.0044986	1	0.343622	0.455865	0.137236	1
Pdzd4	122.708	0.54378	0.0989934	0.0881205	1	0.367498	0.618548	0.0247445	1
Hist2h2ac	512.514	-0.562096	0.0989934	0.0161156	1	-0.289863	0.866774	0.1569	1
Epb41l2	3815.25	0.134933	0.0996578	0.0461489	1	0.0794084	0.767341	0.0279239	1
Cers3	18.3719	-1.15869	0.20536	1.94186	0.0184293	-0.891679	0.724302	0.924772	0.704619
Gm7638	15.8358	1.1339	0.237875	2.88574	2.82827e-05	1.59163	0.171203	1.59536	0.120912
Gm43254	26.1251	0.657628	0.321617	-1.28798	0.0912415	0.426063	0.943125	-0.905608	0.481892
Lyz2	2795.23	-0.190677	0.375319	0.384933	0.0946493	-0.173679	0.819797	0.303798	0.307596
Tmem170	58.5103	0.420896	0.400428	0.858697	0.0720961	-0.0915744	1	0.706339	0.211698
Nbea	1321.61	0.123617	0.407765	-0.277442	0.0599437	-0.00836966	1	-0.179255	0.506047
1700085C21Rik	13.0942	1.04647	0.424663	2.69494	0.00708126	0.627437	1	1.91015	0.150331
Gm49599	200.812	0.242348	0.450649	-0.559075	0.0990259	-0.0217871	1	-0.536955	0.110232
Terf1	192.065	0.230685	0.518906	-0.608301	0.0809262	0.176613	1	-0.488668	0.262581
2410004P03Rik	17.0723	-0.568131	0.57175	-2.16335	0.030019	-0.531361	0.991962	-1.80841	0.134475
Pabpc4l	71.8885	-0.249418	0.587882	0.728157	0.0740879	-0.139234	1	0.582556	0.252969
Shtn1	244.918	0.153886	0.591654	0.478169	0.0514886	-0.0356594	1	0.233241	0.78739
Gm19522	90.8444	0.249376	0.640074	-0.86778	0.0901936	0.0574687	1	-0.806783	0.121203
Cat	1190.79	0.0780532	0.668405	0.328183	0.0117346	0.0384536	1	0.20885	0.36571
St8sia4	793.461	0.112936	0.674906	-0.497487	0.00899285	-0.110251	1	-0.384456	0.120912
Gm17201	53.1807	-0.251587	0.676031	1.02729	0.0160948	0.0794965	1	0.819529	0.120912
Gm16267	22.9281	0.332896	0.75919	-1.78293	0.0473973	-0.141273	1	-1.52478	0.144448
Gm42735	40.1818	-0.236841	0.773062	-1.22455	0.0901936	0.0713241	1	-0.947161	0.348469
Picalm	3024.95	0.0497651	0.789266	-0.261069	0.0828064	-0.0816409	1	-0.166224	0.552291
B4galnt1	109.464	-0.138153	0.795882	0.722687	0.0912415	0.102584	1	0.659172	0.135861
Cebpd	143.806	-0.110343	0.809964	0.68326	0.0266026	0.111846	1	0.390896	0.555476
Efcab8	12.559	0.408032	0.814125	2.28254	0.0730896	1.02671	0.851587	1.28374	0.649038
Gm37370	86.0447	-0.134226	0.817441	-1.01802	0.00702507	-0.219178	1	-0.621194	0.398299
Ksr1	317.852	0.0794118	0.821872	0.478294	0.0720961	0.164108	0.96266	0.27649	0.649038
Kcna2	129.504	0.110047	0.837601	0.79173	0.0167954	0.285027	0.879787	0.570677	0.227601
Stbd1	335.312	-0.0707354	0.865957	0.509146	0.0950208	-0.28895	0.617509	0.291181	0.702333
Tcta	138.516	-0.054823	0.906787	0.573507	0.0389153	-0.0424145	1	0.352296	0.514544
Cdh2	362.794	-0.0383582	0.918352	-0.481585	0.0259666	-0.00381817	1	-0.345858	0.288521
Xrcc4	99.3207	0.0467891	0.928193	-0.641889	0.0358156	-0.161062	1	-0.375174	0.600866
Mmp24	45.8264	0.0971008	0.929122	1.16414	0.0937594	-0.206843	1	0.868118	0.378162
Fbxl14	197.733	0.041929	0.933626	0.551802	0.0814643	-0.0286134	1	0.45683	0.220232
Gm38162	88.2882	0.0606678	0.941757	-1.00051	0.0539452	0.128865	1	-0.768703	0.274642
Plin2	395.25	0.0248766	0.945026	0.392744	0.0769758	-0.163521	0.855538	0.356458	0.122282
Trib3	15.9758	-0.0601611	0.967615	1.56386	0.0643318	0.357729	1	0.765021	0.776308
Zfp952	124.999	-0.0205352	0.968441	-0.772972	0.000845418	0.126564	1	-0.431692	0.38033
Rnf149	280.668	-0.0103293	0.978135	0.479229	0.0169449	-0.0325776	1	0.351887	0.211428
Tmx4	425.909	-0.213356	0.36879	0.286295	0.516221	-0.419277	0.0531923	0.430116	0.0590963
Gabbr1	843.856	0.320244	0.100742	-0.0194221	1	0.448619	0.0132415	0.032724	1
Pkp2	189.875	-0.474283	0.101684	0.233778	0.970931	-0.586782	0.0468184	0.17851	1
Vps9d1	192.358	0.464516	0.103696	-0.136777	1	0.675217	0.00817991	-0.0863005	1
Acer2	822.296	-0.394848	0.106393	0.221818	0.914824	-0.517946	0.0356661	0.192354	0.993121
Hectd2os	27.1391	-1.12991	0.10802	-0.27866	1	-1.38622	0.0513607	-0.0736508	1
Arhgap17	537.365	0.349931	0.115132	0.0282571	1	0.445858	0.051859	0.0672853	1
Gm10277	89.0384	0.522695	0.115269	-0.173865	1	0.696128	0.0356661	-0.212088	1
Rab11fip4	58.741	-0.828503	0.118087	-0.299278	1	-1.03391	0.0574236	-0.605055	0.70378
Ddx3x	2851.65	-0.19626	0.122641	-0.030584	1	-0.321726	0.00186782	0.023842	1
Pls3	1124.28	-0.251728	0.123083	-0.00717672	1	-0.421475	0.00113649	0.0644355	1
Clasrp	453.899	0.31528	0.125115	-0.000765237	1	0.399408	0.0661772	-0.0453298	1
Dpf3	14.185	-1.77116	0.126403	1.30017	0.699735	-2.11414	0.0979709	0.782248	1
Hs6st3	191.196	0.512663	0.127539	0.512379	0.391756	0.574339	0.159452	0.645719	0.0966701
Safb2	1464.01	0.209005	0.127539	-0.0770037	1	0.307304	0.0136921	-0.201922	0.393226
Cacng7	28.692	1.00737	0.130157	1.09693	0.254123	1.3775	0.0461448	0.705605	0.739141
Abca17	86.8439	0.740965	0.132478	-0.390361	1	0.948344	0.0819036	-0.359317	1
Rpn1	988.396	-0.287831	0.13597	0.0309416	1	-0.410648	0.0270907	0.074867	1
F2r	1367.35	-0.223282	0.136488	-0.0600323	1	-0.38974	0.00101765	0.0102127	1
Ldb2	774.288	-0.236029	0.137781	0.0290836	1	-0.372876	0.00594934	-0.0188184	1
Srrt	1179.92	0.22389	0.144488	-0.0590236	1	0.317747	0.0366823	-0.0448321	1
Muc6	212.657	0.318929	0.1466	-0.000542347	1	0.424954	0.0636636	-0.0225448	1
Tm9sf2	731.64	-0.226631	0.150338	-0.0341843	1	-0.315952	0.0428672	0.0776775	1
Phxr4	151.387	0.450018	0.152044	-0.338722	0.784769	0.712101	0.0113256	-0.444668	0.462592
Akap8l	919.419	0.256721	0.156851	0.108776	1	0.344508	0.0804078	0.0803792	1
Scarna9	29.5093	1.11609	0.160951	-1.14442	0.487877	1.68396	0.0377471	-1.09449	0.510662
Krt19	384.142	-0.423828	0.160951	0.187342	1	-0.55665	0.0957449	0.156173	1
Eps15l1	843.166	0.190103	0.163255	-0.155343	0.69967	0.36026	0.000597286	-0.253099	0.112783
Zfp446	64.0801	0.578292	0.163255	0.0807902	1	0.7989	0.0717138	0.0512454	1
Rpl7	2516.07	-0.274997	0.165291	-0.145901	1	-0.393764	0.0503954	-0.105576	1
Arid5a	279.113	0.357581	0.166299	-0.110344	1	0.559723	0.0189611	-0.181122	1
Ier5l	94.3672	0.535698	0.166389	-0.0126124	1	1.01194	0.00113649	0.0945331	1
Nlrp5-ps	72.5847	-0.696141	0.176503	-0.951064	0.188617	-0.657943	0.433968	-1.0765	0.0678146
Chil1	581.652	-0.419174	0.176503	-0.00100622	1	-0.645622	0.0287162	-0.181599	1
Erap1	359.727	-0.309659	0.176503	0.0594628	1	-0.442002	0.0531923	0.0331472	1
Pde3a	1846.34	-0.191349	0.178485	-0.0685496	1	-0.387396	0.000241375	-0.0225475	1
Cox6b2	20.1438	1.03481	0.179949	1.34668	0.130198	1.03622	0.372012	1.79661	0.00526457
Ikbke	117.135	0.442542	0.189695	-0.488641	0.466571	0.183263	1	-0.697101	0.0581038
Carmn	582.586	0.274445	0.189695	-0.25857	0.608981	0.364831	0.123771	-0.397275	0.098477
Rgp1	473.111	0.288086	0.191006	0.124291	1	0.40276	0.0932569	0.0945269	1
Smad6	675.749	0.291101	0.193242	0.189022	0.939586	0.450514	0.0410453	0.188612	0.937069
Sftpa1	3515.32	-0.24363	0.202727	0.252403	0.53186	-0.414781	0.0164902	0.321243	0.191549
Twf1	457.598	-0.238386	0.204058	0.13113	1	-0.348121	0.0727549	0.217753	0.64002
Ppm1d	168.83	-0.390995	0.210328	0.0448671	1	-0.566137	0.0861518	0.141027	1
Dipk1b	35.0178	0.949964	0.211115	-0.126029	1	1.55509	0.0427595	-0.160492	1
Rnf213	2355.13	0.12918	0.234212	-0.147217	0.487877	-0.0368944	1	-0.203691	0.0884113
Zgpat	501.819	0.242586	0.234212	-0.0384641	1	0.404863	0.0391852	-0.0873721	1
Neurl3	57.1881	-0.657421	0.236753	0.887476	0.220373	-0.310744	1	1.14378	0.0249765
Echdc1	377.95	-0.229965	0.244689	-0.10902	1	-0.383209	0.0380252	-0.104189	1
Clstn2	617.128	0.18705	0.247047	0.193581	0.583612	0.0537539	1	0.30037	0.085079
Tspan2	482.171	-0.257753	0.249941	0.283025	0.53186	-0.474193	0.0137378	0.304717	0.408689
Mir3620	15.8318	-1.48395	0.255441	0.772727	1	-2.67463	0.0162443	0.0551672	1
Snord69	25.6356	1.11445	0.257931	1.40402	0.404146	2.01852	0.04315	0.476431	1
Gm42780	39.9003	0.602364	0.257931	-0.313133	1	1.06507	0.0435226	-0.191496	1
Exph5	491.176	-0.241649	0.268257	-0.00843803	1	-0.443704	0.0213663	0.00506402	1
Gm49311	126.001	0.409803	0.271484	-0.149788	1	0.743375	0.0352	-0.127424	1
Hmgxb3	399.269	0.209801	0.276657	-0.196934	0.778653	0.340897	0.0890584	-0.24883	0.502965
Ankrd24	213.431	0.299591	0.287626	-0.221377	0.961838	0.542493	0.0425543	-0.137803	1
Itgb1	6413.06	-0.15593	0.298484	0.0162094	1	-0.305045	0.0211444	0.050003	1
Rlim	1143.78	-0.176553	0.2985	-0.209541	0.543593	-0.329421	0.0329557	-0.142753	0.910302
Prr33	84.2986	0.458235	0.2985	0.270108	1	0.995776	0.00594934	0.22362	1
Cpd	2379.64	-0.152196	0.302126	-0.132247	0.864748	-0.276665	0.0470302	-0.0376393	1
Eif3c	1889.04	-0.146264	0.321217	-0.011498	1	-0.271123	0.0484154	0.0159863	1
Reep3	913.959	-0.158282	0.326824	-0.061442	1	-0.282216	0.0758269	-0.000915247	1
Gm22396	14.6318	1.01537	0.328085	0.530903	1	1.95603	0.083406	0.418219	1
Pibf1	360.557	0.236444	0.328133	-0.241184	0.763965	0.5748	0.00144608	-0.26529	0.647764
Golga5	397.054	-0.217733	0.329144	-0.032921	1	-0.474801	0.00595026	0.0599631	1
Polr3a	274.339	0.228362	0.332504	-0.397545	0.178852	0.409652	0.0860936	-0.405073	0.130003
Gm23183	16.6191	1.09708	0.334093	0.480841	1	2.03494	0.0993479	0.0422172	1
Cd164	842.937	-0.167681	0.335742	-0.00737734	1	-0.321492	0.04315	0.146173	0.885469
Atxn2l	1292.14	0.141889	0.339056	0.127727	0.883673	0.322139	0.00595026	0.0666559	1
Rab6a	750.94	-0.145796	0.348486	0.173931	0.604016	-0.282699	0.0441669	0.220634	0.29772
Jmjd6	267.057	0.282405	0.36115	0.214348	1	0.528413	0.0890584	0.155479	1
Lmbrd1	372.334	-0.200525	0.365166	0.0446173	1	-0.454587	0.00710892	0.0582205	1
Ap3m2	119.367	0.332402	0.366034	-0.325232	0.856745	0.321025	0.743594	-0.669379	0.0693435
Sema3e	1351.3	-0.160398	0.371885	-0.190554	0.660649	-0.476281	4.05679e-05	-0.184437	0.68633
Tmem106b	594.08	-0.16193	0.373074	-0.134532	0.960627	-0.386666	0.00423182	-0.139975	0.9392
Fbn1	8824.23	-0.129529	0.380381	-0.0859801	1	-0.251584	0.0869798	-0.10337	0.99293
Col5a2	2974.46	-0.124627	0.381083	0.0191072	1	-0.237595	0.0974025	0.0010023	1
Krt18	279.927	-0.265511	0.387814	0.1322	1	-0.631225	0.00669159	0.226726	0.949983
Gm16016	21.5856	0.698584	0.390884	-0.548441	1	1.47779	0.077255	-0.540249	1
Gm42820	115.816	0.297867	0.391168	-0.528662	0.26155	-0.119007	1	-0.636782	0.0692044
Gm20402	87.7777	0.34895	0.402092	-0.214968	1	0.769901	0.0428672	-0.174123	1
Larp7	237.745	-0.209218	0.435798	0.170785	1	-0.493995	0.0211727	0.0970033	1
Gm45216	20.5359	-0.726561	0.441432	1.23767	0.342713	-0.478909	1	1.56037	0.085079
Lipe	240.084	0.249097	0.44474	0.475188	0.242951	0.101057	1	0.58963	0.0448328
Shank1	80.2538	0.377052	0.463944	0.0922728	1	0.886856	0.0604122	0.101244	1
Gm28959	60.0682	0.409213	0.468587	0.768764	0.260695	0.352826	0.929223	0.93333	0.0674752
Tmem185a	79.7362	0.333096	0.469637	-0.778746	0.126238	-0.12836	1	-0.800991	0.0884113
Card10	364.949	0.171535	0.483397	0.178357	0.948558	0.392184	0.0944343	0.0520866	1
Sox17	554.576	0.138688	0.487784	-0.0599225	1	0.346874	0.0441669	0.0405496	1
Gm13582	13.9781	0.930323	0.492652	-2.59346	0.179835	1.94643	0.217018	-2.95233	0.0590963
Appbp2os	38.4708	0.39363	0.501153	0.727299	0.43759	0.978302	0.0831405	0.716834	0.414515
Scarb2	1574.28	-0.113649	0.502056	0.082792	1	-0.322484	0.0115619	0.108276	1
Kctd12b	181.384	-0.244188	0.503236	-0.0701653	1	-0.573928	0.0814959	0.267239	0.924244
Rab12	976.609	-0.129865	0.504988	0.0440365	1	-0.308812	0.0869798	-0.0409498	1
Cbr3	38.8796	-0.44334	0.518011	1.03121	0.134611	-0.229285	1	1.28726	0.01284
Cym	31.0722	-5.16793	0.520789	12.057	0.164704	-2.4462	1	13.7095	0.0528528
Tnfrsf25	27.3999	0.570603	0.528176	0.313977	1	1.46282	0.0996242	0.0831215	1
Lrrc4c	26.4166	0.514957	0.530709	-1.43201	0.139862	0.188812	1	-1.48008	0.0953491
Rnd3	386.984	-0.164934	0.534314	-0.305807	0.492821	-0.414716	0.0781108	-0.296873	0.491516
Serinc1	1061.18	-0.0778215	0.571339	-0.00772937	1	-0.20659	0.0890584	0.0229149	1
Stab1	903.179	0.0993015	0.572649	0.0726951	1	0.276826	0.0748403	-0.039605	1
Cnot4	423.159	0.116998	0.582315	0.0138079	1	0.325798	0.0869798	0.0385709	1
Gm16132	20.6998	0.480304	0.585887	-1.08274	0.540893	0.125328	1	-1.5755	0.0884113
AA386476	22.5675	0.439929	0.614034	-1.16269	0.426263	0.832388	0.554538	-1.51841	0.0884113
Gm43474	12.1953	-0.610244	0.619779	1.11629	0.635704	-0.658761	0.966792	2.02297	0.0466606
Gm26714	205.528	0.19649	0.641563	0.609321	0.126344	0.136799	1	0.638215	0.0744742
D930015M05Rik	95.8482	-0.229463	0.644561	-0.59142	0.424153	-0.126313	1	-0.769562	0.0906342
Gm44458	11.5096	0.555336	0.651186	-1.84959	0.270391	0.21583	1	-2.14496	0.0994305
Gm16046	29.6745	0.371749	0.655829	0.975557	0.341094	0.443893	0.96266	1.22417	0.0867708
Lrrc61	246.953	0.159823	0.662727	0.409052	0.415019	-0.0353472	1	0.530172	0.0906342
BC060293	38.8175	0.301001	0.675709	-1.03703	0.209257	-0.0350985	1	-1.46201	0.00471391
Lpl	618.27	-0.112581	0.685115	-0.087138	1	-0.393663	0.0870102	-0.0277878	1
Fga	32.1659	1.18436	0.696893	2.63766	0.705323	6.86932	0.0108494	1.75165	1
Gm43417	75.1491	0.190802	0.698392	-0.432828	0.722851	0.818416	0.0268206	-0.394782	0.799517
Cldn18	2316.55	-0.0723396	0.723555	-0.104413	1	-0.323004	0.0268206	-0.061389	1
Ahr	1320.54	-0.0732687	0.724599	-0.0394294	1	-0.330044	0.023111	0.0224111	1
Ipcef1	41.8979	-0.273918	0.72795	-1.10864	0.190826	0.114124	1	-1.42431	0.0155094
Six5	148.923	0.15821	0.729112	0.311825	0.891379	0.706644	0.0396043	0.338303	0.814303
Msl3l2	60.6265	-0.19755	0.73226	-0.673071	0.398404	-0.203238	1	-0.863394	0.0884113
Fastkd1	89.1974	0.176374	0.769805	-0.845539	0.115981	0.143149	1	-0.894782	0.0605455
Sp5	11.0267	-0.479914	0.779579	1.36483	0.616848	-0.471307	1	2.21378	0.0906342
Ppp2r5a	908.447	-0.0521214	0.788015	-0.117197	0.928108	-0.292824	0.0154533	-0.141793	0.768995
Popdc2	31.0374	0.370199	0.791715	-1.97864	0.154191	-0.00940166	1	-2.26683	0.0403055
Cyb5a	488.861	0.0632258	0.796284	0.261934	0.351871	-0.0331501	1	0.332701	0.0754902
Ms4a4b	49.8161	0.222108	0.806611	-1.08765	0.247249	0.304369	1	-1.37676	0.0347985
Tm7sf2	79.0312	0.157371	0.817998	-0.0205441	1	0.937884	0.0609943	0.0051845	1
Glud1	937.641	-0.0482185	0.825376	0.000197245	1	-0.26644	0.0993479	0.0125189	1
Rnase4	417.606	-0.0736978	0.826126	0.377016	0.237817	-0.0765226	1	0.423251	0.0999771
Colec12	1739.08	-0.0415924	0.838757	0.0291815	1	-0.268104	0.0461448	0.0390016	1
Adamtsl3	456.022	0.0677407	0.841058	-0.347999	0.353273	0.0924883	1	-0.423236	0.0999771
Tsen34	197.177	-0.0848972	0.847869	0.484166	0.209257	-0.0586366	1	0.543149	0.0884113
Apoa2	19.6498	0.62713	0.872371	2.58818	0.796969	21.3121	3.7594e-29	0.858373	1
Sftpd	951.233	-0.0400972	0.896512	0.21404	0.667427	-0.372428	0.0410453	0.228612	0.581575
Cc2d2a	694.884	-0.036072	0.899909	-0.285867	0.261521	0.00899574	1	-0.353608	0.05244
Cetn2	124.291	-0.0593696	0.917311	0.436509	0.505583	-0.0418246	1	0.625597	0.0867708
Apoa1	81.8324	0.364383	0.927665	2.40736	0.784746	4.92905	0.0410453	1.30748	1
Egfr	524.858	0.021648	0.946493	-0.0411675	1	-0.35477	0.0416481	-0.0513228	1
Klf10	372.24	-0.018192	0.96634	0.431809	0.122597	0.097062	1	0.487317	0.0333714
Chia1	205.623	0.0334845	0.966803	0.773409	0.164164	-0.164956	1	0.841586	0.0762622
Camk4	96.871	-0.0284333	0.969801	0.709039	0.164164	0.0187751	1	1.01322	0.00196138
Gipc2	161.056	0.0204169	0.970793	-0.426991	0.53186	-0.0454958	1	-0.616553	0.0890701
Pik3r4	397.23	-0.010916	0.972201	-0.202411	0.746046	-0.140089	0.902082	-0.351264	0.0994305
Plag1	55.2994	-0.0276624	0.976219	0.738847	0.429479	-0.111703	1	0.983277	0.0881569
Adat1	111.604	0.00970055	0.987639	0.586784	0.229547	0.407286	0.585966	0.705439	0.0581038
