# Supplementary material for: The impact of bacterial exposure in early life on lung surfactant gene expression, function and respiratory rate in germ-free mice
Source: Front Microbiomes. 2023 Mar 6;2:1085508. doi: 10.3389/frmbi.2023.1085508 (PMC12993578; doi:10.3389/frmbi.2023.1085508)
Supplement: Supplementary file 6 [file Table_3.xlsx]

## Sheet: Sheet1
Input: Genes significant in Caecum vs GF (female or male combined)
Analysis Type:	PANTHER Overrepresentation Test (Released 20200728)
Annotation Version and Release Date:	Gene Ontology Biological Process Complete
Analyzed List:	upload_1 (Homo sapiens)
Reference List:	Homo sapiens (all genes in database)
Test Type:	FISHER
Correction:	FDR
GO biological process complete	Homo sapiens - REFLIST (20851)	upload_1 (168)	upload_1 (expected)	upload_1 (over/under)	upload_1 (fold Enrichment)	upload_1 (raw P-value)	upload_1 (FDR)
plasma lipoprotein particle organization (GO:0071827)	49	6	0.39	+	15.2	5e-06	0.0396
protein-lipid complex subunit organization (GO:0071825)	53	6	0.43	+	14.05	7.57e-06	0.03
response to estrogen (GO:0043627)	80	7	0.64	+	10.86	6.28e-06	0.0332
interspecies interaction between organisms (GO:0044419)	2129	37	17.15	+	2.16	8.58e-06	0.0272
cellular process (GO:0009987)	15598	152	125.68	+	1.21	4.04e-07	0.00641
Analysis Type:	PANTHER Overrepresentation Test (Released 20200728)
Annotation Version and Release Date:	Gene Ontology Molecular Function Complete
Analyzed List:	upload_1 (Homo sapiens)
Reference List:	Homo sapiens (all genes in database)
Test Type:	FISHER
Correction:	FDR
GO molecular function complete	Homo sapiens - REFLIST (20851)	upload_1 (168)	upload_1 (expected)	upload_1 (over/under)	upload_1 (fold Enrichment)	upload_1 (raw P-value)	upload_1 (FDR)
protein-lipid complex binding (GO:0071814)	29	5	0.23	+	21.4	7.09e-06	0.0339
lipoprotein particle binding (GO:0071813)	29	5	0.23	+	21.4	7.09e-06	0.0169
binding (GO:0005488)	16634	155	134.02	+	1.16	1.65e-05	0.0263
Analysis Type:	PANTHER Overrepresentation Test (Released 20200728)
Annotation Version and Release Date:	Reactome Analysis
Analyzed List:	upload_1 (Homo sapiens)
Reference List:	Homo sapiens (all genes in database)
Test Type:	FISHER
Correction:	FDR
Reactome pathways	Homo sapiens - REFLIST (20851)	upload_1 (168)	upload_1 (expected)	upload_1 (over/under)	upload_1 (fold Enrichment)	upload_1 (raw P-value)	upload_1 (FDR)
Defective CSF2RA causes pulmonary surfactant metabolism dysfunction 4 (SMDP4) (R-HSA-5688890)	8	4	0.06	+	62.06	1.85e-06	0.00141
Defective CSF2RB causes pulmonary surfactant metabolism dysfunction 5 (SMDP5) (R-HSA-5688849)	8	4	0.06	+	62.06	1.85e-06	0.00106
Diseases associated with surfactant metabolism (R-HSA-5687613)	10	5	0.08	+	62.06	8.65e-08	0.000198
Chylomicron remodeling (R-HSA-8963901)	10	3	0.08	+	37.23	0.000135	0.0281
Surfactant metabolism (R-HSA-5683826)	30	6	0.24	+	24.82	3.81e-07	0.000435
Syndecan interactions (R-HSA-3000170)	27	4	0.22	+	18.39	0.000105	0.0266
Plasma lipoprotein remodeling (R-HSA-8963899)	30	4	0.24	+	16.55	0.000151	0.0288
Assembly of collagen fibrils and other multimeric structures (R-HSA-2022090)	60	6	0.48	+	12.41	1.46e-05	0.00665
Diseases of metabolism (R-HSA-5668914)	103	7	0.83	+	8.43	2.93e-05	0.00957
Collagen formation (R-HSA-1474290)	89	6	0.72	+	8.37	0.000115	0.0263
Extracellular matrix organization (R-HSA-1474244)	299	11	2.41	+	4.57	4.17e-05	0.0119
Disease (R-HSA-1643685)	1127	24	9.08	+	2.64	1.57e-05	0.00597
