# Supplementary material for: The impact of bacterial exposure in early life on lung surfactant gene expression, function and respiratory rate in germ-free mice
Source: Front Microbiomes. 2023 Mar 6;2:1085508. doi: 10.3389/frmbi.2023.1085508 (PMC12993578; doi:10.3389/frmbi.2023.1085508)
Supplement: Supplementary file 8 [file Table_5.xlsx]

## Sheet: Sheet1
GF vs Caecum Ingenuity Pathway Analysis (Canonical Pathway)
Ingenuity Canonical Pathways	p-value	-log(p-value)	Ratio	z-score (F)	z-score (M)	Molecules
Regulation of eIF4 and p70S6K Signaling	0.00112202	2.95	0.0361			EIF3C,ITGA6,ITGB1,PIK3R4,PPP2R5A,RPS4Y1
Role of Tissue Factor in Cancer	0.00134896	2.87	0.0431			EGFR,FGA,ITGA6,ITGB1,PIK3R4
GP6 Signaling Pathway	0.00151356	2.82	0.042	0.447	0.447	CAMK4,COL27A1,COL5A2,FGA,PIK3R4
NF-κB Activation by Viruses	0.00199526	2.7	0.0526	-1	0	IKBKE,ITGA6,ITGB1,PIK3R4
Production of Nitric Oxide and Reactive Oxygen Species in Macrophages	0.00218776	2.66	0.0317	0.816	0	APOA1,APOA2,IKBKE,PIK3R4,PPP2R5A,RND3
Clathrin-mediated Endocytosis Signaling	0.00239883	2.62	0.0311			AP1M2,APOA1,APOA2,F2R,ITGB1,PIK3R4
IL-12 Signaling and Production in Macrophages	0.00245471	2.61	0.0376			APOA1,APOA2,IKBKE,JMJD6,PIK3R4
Integrin Signaling	0.00389045	2.41	0.0282	-1.342	0.447	ARF1,ITGA6,ITGB1,PIK3R4,RND3,TSPAN2
AMPK Signaling	0.00398107	2.4	0.028	-0.816	0	LIPE,PIK3R4,PPM1D,PPP2R5A,RAB6A,SLC2A4
FAK Signaling	0.00616595	2.21	0.0385			EGFR,ITGA6,ITGB1,PIK3R4
Ubiquinol-10 Biosynthesis (Eukaryotic)	0.00616595	2.21	0.118			CYP26B1,ECHDC1
Paxillin Signaling	0.00707946	2.15	0.037			ARF1,ITGA6,ITGB1,PIK3R4
Tec Kinase Signaling	0.0074131	2.13	0.0289	-1	0	ITGA6,ITGB1,PIK3R4,RND3,TNFRSF25
LXR/RXR Activation	0.0104713	1.98	0.0331			APOA1,APOA2,FGA,LPL
ILK Signaling	0.0109648	1.96	0.0263	-1.342	0.447	ITGB1,KRT18,PIK3R4,PPP2R5A,RND3
FXR/RXR Activation	0.0120226	1.92	0.0317			APOA1,APOA2,FGA,LPL
p70S6K Signaling	0.0128825	1.89	0.031	-1	0	EGFR,F2R,PIK3R4,PPP2R5A
Glutamate Biosynthesis II	0.0138038	1.86	0.5			GLUD1
Glutamate Degradation X	0.0138038	1.86	0.5			GLUD1
Phagosome Formation	0.0144544	1.84	0.0301			ITGA6,ITGB1,PIK3R4,RND3
Caveolar-mediated Endocytosis Signaling	0.0144544	1.84	0.0411			EGFR,ITGA6,ITGB1
Glioma Invasiveness Signaling	0.0144544	1.84	0.0411			F2R,PIK3R4,RND3
MSP-RON Signaling In Cancer Cells Pathway	0.0147911	1.83	0.0299	-1	-1	EGFR,ITGA6,ITGB1,PIK3R4
Regulation of Cellular Mechanics by Calpain Protease	0.0151356	1.82	0.0405			EGFR,ITGA6,ITGB1
PTEN Signaling	0.0154882	1.81	0.0294			EGFR,IKBKE,ITGA6,ITGB1
Thrombin Signaling	0.0158489	1.8	0.024	-1.342	-0.447	CAMK4,EGFR,F2R,PIK3R4,RND3
mTOR Signaling	0.0162181	1.79	0.0238			EIF3C,PIK3R4,PPP2R5A,RND3,RPS4Y1
Semaphorin Neuronal Repulsive Signaling Pathway	0.0165959	1.78	0.0288	1	-1	ITGA6,ITGB1,PIK3R4,SEMA3E
Type II Diabetes Mellitus Signaling	0.0177828	1.75	0.0282			CACNG7,IKBKE,PIK3R4,SLC2A4
Role of Osteoblasts, Osteoclasts and Chondrocytes in Rheumatoid Arthritis	0.0186209	1.73	0.0229			BMP1,CAMK4,IKBKE,PIK3R4,SMAD6
Actin Nucleation by ARP-WASP Complex	0.0194984	1.71	0.037			ITGA6,ITGB1,RND3
Sperm Motility	0.0204174	1.69	0.0224			CAMK4,CLK1,EGFR,SLC12A2,TWF1
TR/RXR Activation	0.0213796	1.67	0.0357			CAMK4,FGA,PIK3R4
HER-2 Signaling in Breast Cancer	0.0213796	1.67	0.0357			EGFR,ITGB1,PIK3R4
Actin Cytoskeleton Signaling	0.0218776	1.66	0.022	-2	1	F2R,ITGA6,ITGB1,PIK3R4,SLC9A1
BMP signaling pathway	0.0218776	1.66	0.0353			BMP1,CAMK4,SMAD6
CTLA4 Signaling in Cytotoxic T Lymphocytes	0.0245471	1.61	0.0337			AP1M2,PIK3R4,PPP2R5A
RANK Signaling in Osteoclasts	0.0245471	1.61	0.0337			CAMK4,IKBKE,PIK3R4
Coagulation System	0.0251189	1.6	0.0571			F2R,FGA
TWEAK Signaling	0.0251189	1.6	0.0571			IKBKE,TNFRSF25
Gαq Signaling	0.0251189	1.6	0.0253	0	-1	CAMK4,IKBKE,PIK3R4,RND3
Germ Cell-Sertoli Cell Junction Signaling	0.0323594	1.49	0.0234			ITGA6,ITGB1,PIK3R4,RND3
Signaling by Rho Family GTPases	0.0331131	1.48	0.0198	-2	0	ITGA6,ITGB1,PIK3R4,RND3,SLC9A1
Granulocyte Adhesion and Diapedesis	0.0331131	1.48	0.0233			CLDN18,Cxcl15,ITGB1,SDC3
nNOS Signaling in Skeletal Muscle Cells	0.0331131	1.48	0.0488			CACNG7,CAMK4
Tetrapyrrole Biosynthesis II	0.0346737	1.46	0.2			HMBS
Virus Entry via Endocytic Pathways	0.0346737	1.46	0.0294			AP1M2,ITGB1,PIK3R4
Regulation of Actin-based Motility by Rho	0.0354813	1.45	0.0291			ITGA6,ITGB1,RND3
tRNA Splicing	0.0363078	1.44	0.0465			PDE3A,TSEN34
Retinol Biosynthesis	0.0363078	1.44	0.0465			LIPE,LPL
Neuregulin Signaling	0.0371535	1.43	0.0286			EGFR,ITGA6,ITGB1
Acute Phase Response Signaling	0.0380189	1.42	0.0222			APOA1,APOA2,FGA,IKBKE
PAK Signaling	0.0380189	1.42	0.0283			ITGA6,ITGB1,PIK3R4
T Cell Receptor Signaling	0.0380189	1.42	0.0283			CAMK4,IKBKE,PIK3R4
Telomerase Signaling	0.0389045	1.41	0.028			EGFR,PIK3R4,PPP2R5A
iNOS Signaling	0.0398107	1.4	0.0444			CAMK4,IKBKE
CDK5 Signaling	0.040738	1.39	0.0278			ITGA6,ITGB1,PPP2R5A
Oxidative Phosphorylation	0.040738	1.39	0.0275			COX6B2,CYB5A,VPS9D1
PI3K/AKT Signaling	0.040738	1.39	0.0216			IKBKE,ITGA6,ITGB1,PPP2R5A
FAT10 Cancer Signaling Pathway	0.040738	1.39	0.0435			EEF1A1,IKBKE
Arginine Biosynthesis IV	0.0416869	1.38	0.167			GLUD1
Ceramide Degradation	0.0416869	1.38	0.167			ACER2
Zymosterol Biosynthesis	0.0416869	1.38	0.167			TM7SF2
B Cell Receptor Signaling	0.0416869	1.38	0.0215	1	0	CAMK4,CARD10,IKBKE,PIK3R4
Glioma Signaling	0.0416869	1.38	0.0273			CAMK4,EGFR,PIK3R4
iCOS-iCOSL Signaling in T Helper Cells	0.042658	1.37	0.027			CAMK4,IKBKE,PIK3R4
G-Protein Coupled Receptor Signaling	0.0436516	1.36	0.0183			CAMK4,GABBR1,IKBKE,PDE3A,PIK3R4
Senescence Pathway	0.0446684	1.35	0.0182	0.447	-0.447	CAMK4,IKBKE,PIK3R4,PPP2R5A,SMAD6
PPARα/RXRα Activation	0.0457088	1.34	0.0209	0	1	APOA1,APOA2,IKBKE,LPL
Triacylglycerol Degradation	0.0457088	1.34	0.0408			LIPE,LPL
Agranulocyte Adhesion and Diapedesis	0.0457088	1.34	0.0208			CLDN18,Cxcl15,ITGA6,ITGB1
Sphingosine-1-phosphate Signaling	0.0489779	1.31	0.0256			ACER2,PIK3R4,RND3
Hepatic Fibrosis Signaling Pathway	0.0489779	1.31	0.016	-0.447	-0.447	CAMK4,IKBKE,ITGA6,ITGB1,PIK3R4,RND3
