# Supplementary material for: The impact of bacterial exposure in early life on lung surfactant gene expression, function and respiratory rate in germ-free mice
Source: Front Microbiomes. 2023 Mar 6;2:1085508. doi: 10.3389/frmbi.2023.1085508 (PMC12993578; doi:10.3389/frmbi.2023.1085508)
Supplement: Supplementary file 9 [file Table_6.xlsx]

## Sheet: Sheet1
GF vs BI04 Ingenuity Pathway Analysis (Canonical Pathway)
Ingenuity Canonical Pathways	p-value	-log(p-value)	Ratio	z-score (F)	z-score (M)	Molecules
Cell Cycle Control of Chromosomal Replication	1.20226e-05	4.92	0.125	-2.646	-1.134	CDK1,LIG1,MCM2,MCM6,POLE,RPA1,TOP2A
DNA Double-Strand Break Repair by Homologous Recombination	3.23594e-05	4.49	0.286			BRCA1,LIG1,RAD51,RPA1
Mitotic Roles of Polo-Like Kinase	0.000301995	3.52	0.0909	-1	0	CCNB2,CDK1,FBXO5,KIF11,PPP2R5E,PRC1
ATM Signaling	0.00040738	3.39	0.0722	0.447	-1.342	ATF1,BRCA1,CCNB2,CDK1,H4C11,PPP2R5E,RAD51
Kinetochore Metaphase Signaling Pathway	0.000524807	3.28	0.0693	-1.89	1.134	CDK1,DSN1,KIF2C,KNTC1,MAD2L1,NDC80,PPP2R5E
Role of CHK Proteins in Cell Cycle Checkpoint Control	0.00114815	2.94	0.0877			BRCA1,CDK1,E2F7,PPP2R5E,RPA1
DNA damage-induced 14-3-3σ Signaling	0.00218776	2.66	0.158			BRCA1,CCNB2,CDK1
Sumoylation Pathway	0.00316228	2.5	0.0583	1	1	RAN,RCC1,RCOR1,RHOC,RPA1,SUMO3
Pyrimidine Deoxyribonucleotides De Novo Biosynthesis I	0.00331131	2.48	0.136			AK8,RRM1,RRM2
EIF2 Signaling	0.00416869	2.38	0.0402	-1.342	0.447	AGO2,DDIT3,EIF2S3,HNRNPA1,NRAS,RPLP0,RPS4Y1,SHC1,TRIB3
Cell Cycle: G2/M DNA Damage Checkpoint Regulation	0.00467735	2.33	0.0816	1	-2	BRCA1,CCNB2,CDK1,TOP2A
Role of BRCA1 in DNA Damage Response	0.00512861	2.29	0.0625			ATF1,BRCA1,E2F7,RAD51,RPA1
Regulation of eIF4 and p70S6K Signaling	0.00851138	2.07	0.0422			AGO2,EIF2S3,ITGA6,NRAS,PPP2R5E,RPS4Y1,SHC1
BER pathway	0.0114815	1.94	0.167			LIG1,POLE
Hereditary Breast Cancer Signaling	0.0134896	1.87	0.0429			BRCA1,CDK1,NRAS,RAD51,RPA1,TUBG1
Urate Biosynthesis/Inosine 5'-phosphate Degradation	0.0134896	1.87	0.154			IMPDH2,NT5M
NER Pathway	0.0144544	1.84	0.0485	-1	-2	H4C11,LIG1,POLE,RPA1,TOP2A
Antigen Presentation Pathway	0.0165959	1.78	0.0769			HLA-DQA1,HLA-DQB1,HLA-F
Telomere Extension by Telomerase	0.0177828	1.75	0.133			HNRNPA1,TERF1
RAN Signaling	0.0229087	1.64	0.118			RAN,RCC1
Purine Nucleotides Degradation II (Aerobic)	0.0251189	1.6	0.111			IMPDH2,NT5M
Cyclins and Cell Cycle Regulation	0.0263027	1.58	0.0494			CCNB2,CDK1,E2F7,PPP2R5E
GADD45 Signaling	0.0281838	1.55	0.105			BRCA1,CDK1
Graft-versus-Host Disease Signaling	0.0288403	1.54	0.0625			HLA-DQA1,HLA-DQB1,HLA-F
Autoimmune Thyroid Disease Signaling	0.0301995	1.52	0.0612			HLA-DQA1,HLA-DQB1,HLA-F
IL-4 Signaling	0.030903	1.51	0.0471			HLA-DQA1,HLA-DQB1,NRAS,SHC1
Germ Cell-Sertoli Cell Junction Signaling	0.0323594	1.49	0.0351			ACTG1,CDH2,ITGA6,NRAS,RHOC,TUBG1
Senescence Pathway	0.0389045	1.41	0.0291	1.414	-0.707	CACNA1C,CAT,CCNB2,CDK1,E2F7,ITPR2,NRAS,PPP2R5E
Hypusine Biosynthesis	0.040738	1.39	0.333			EIF5A
NRF2-mediated Oxidative Stress Response	0.0489779	1.31	0.0317			ACTG1,CAT,DNAJC9,FMO1,GSTM3,NRAS
VEGF Signaling	0.0489779	1.31	0.0404			ACTG1,EIF2S3,NRAS,SHC1
