# Supplementary material for: The impact of bacterial exposure in early life on lung surfactant gene expression, function and respiratory rate in germ-free mice
Source: Front Microbiomes. 2023 Mar 6;2:1085508. doi: 10.3389/frmbi.2023.1085508 (PMC12993578; doi:10.3389/frmbi.2023.1085508)
Supplement: Supplementary file 10 [file Table_7.xlsx]

## Sheet: Ark1
Gene Name	Gene symbol	Entrez ID	female GFvBio	Female p	male GFvBio	M p	female GFvCecum	F p	male GFvCecum	M p2	GFvBio	GFvBio p	GFvCecum	GFvCecum p
Glutaredoxin 3	Glrx3	30,926	-0.358229	0.05783	-0.302269	0.144198	-0.415424	0.0379474	-0.294611	0.148048	-0.325477	0.0100907	-0.338132	0.00865612
RIKEN cDNA G730007D18 gene	G730007D18Rik	100,038,502	#N/A	#N/A	#N/A	#N/A	#N/A	#N/A	#N/A	#N/A	#N/A	#N/A	#N/A	#N/A
Holliday junction recognition protein	Hjurp	381,280	-0.0961194	0.255929	0.0548969	0.550162	0.101967	0.256507	0.143262	0.113808	-0.0324476	0.585323	0.0969628	0.110137
Synaptonemal complex central element protein 1	Syce1	74,075	-2.0302	0.315724	-2.60822	0.251981	-0.888632	0.686545	0.207959	0.930095	-2.27836	0.08779	-0.195568	0.893226
Predicted gene 14,403	Gm14403	433,520	-0.222722	0.410691	-0.608594	0.0401061	-0.388961	0.166772	-0.702947	0.0162925	-0.404535	0.0241517	-0.526439	0.00373772
RIKEN cDNA 2,610,028 J07 gene	2610028J07Rik	71,813	#N/A	#N/A	#N/A	#N/A	#N/A	#N/A	#N/A	#N/A	#N/A	#N/A	#N/A	#N/A
Microspherule protein 1	Mcrs1	51,812	-0.0670964	0.629447	0.145214	0.330761	-0.0932906	0.518311	0.2414	0.10414	0.028297	0.76545	0.078807	0.415643
RIKEN cDNA 2610507I01 gene	2610507I01Rik	72,203	-0.394187	0.442286	-0.958173	0.102676	-0.758826	0.155243	-0.560133	0.337753	-0.693776	0.0436871	-0.593754	0.090663
Olfactory receptor 1061	Olfr1061	259,022	-1.19376	0.837854	0	1	0	1	0	1	-0.471612	0.907686	0	1
Olfactory receptor 170	Olfr170	258,959	-1.50029	0.539943	0.844202	0.762586	0.278392	0.918776	-1.13659	0.672142	-0.602375	0.714956	-0.859472	0.605671
Uncharacterized protein C130090J04	C130090J04	328,049	#N/A	#N/A	#N/A	#N/A	#N/A	#N/A	#N/A	#N/A	#N/A	#N/A	#N/A	#N/A
RIKEN cDNA 6,330,403 K07 gene	6330403K07Rik	103,712	-0.0833972	0.68675	-0.0927038	0.678652	0.00986979	0.963872	-0.0170783	0.938529	-0.0823961	0.539539	-0.001265	0.992635
Glucagon-like peptide 1 receptor	Glp1r	14,652	0.210993	0.0499255	0.00202293	0.986272	0.272195	0.0167475	0.0189477	0.870174	0.149786	0.0784935	0.18749	0.0306661
Solute carrier family 39 (metal ion transporter), member 8	Slc39a8	67,547	-0.0140433	0.880837	0.0708945	0.484745	-0.144701	0.142279	0.0116921	0.906827	0.0306758	0.648043	-0.0499107	0.464921
Sodium channel, voltage-gated, type III, alpha	Scn3a	20,269	0.411273	0.269228	0.654957	0.108033	0.296799	0.446648	0.540709	0.177437	0.527666	0.031726	0.420069	0.0919554
Sterile alpha motif domain containing 9-like	Samd9l	209,086	0.171038	0.176075	-0.20086	0.145513	-0.00704391	0.957612	-0.235373	0.0835585	0.0187421	0.840268	-0.0673973	0.475607
Interferon-induced protein 44	Ifi44	99,899	-0.18015	0.592687	-0.57102	0.107292	-0.444027	0.198925	-0.211831	0.550798	-0.395987	0.0728275	-0.27211	0.228431
Transmembrane protein 181A	Tmem181a	77,106	-0.0969444	0.606027	0.0809334	0.686537	0.0266464	0.892899	0.100514	0.612474	-0.0249421	0.84075	0.0304627	0.809856
NME/NM23 family member 7	Nme7	171,567	-0.370533	0.0308872	0.110575	0.544265	-0.420764	0.0190685	0.341285	0.0596129	-0.166348	0.182337	-0.0468243	0.713101
Protein phosphatase 1, regulatory (inhibitor) subunit 3A	Ppp1r3a	140,491	0.0428186	0.936608	-0.358217	0.556266	0.720203	0.214703	-0.849224	0.154311	-0.0168522	0.964454	-0.131256	0.732617
Megalencephalic leukoencephalopathy with subcortical cysts 1 homolog (human)	Mlc1	170,790	0.00965473	0.966247	0.234712	0.35394	-0.112026	0.63635	-0.00943223	0.969729	0.11476	0.447647	-0.0785407	0.606195
Cytochrome P450, family 2, subfamily J, polypeptide 6	Cyp2j6	13,110	0.353755	0.106402	-0.0358921	0.879534	0.153796	0.499987	-0.181727	0.435707	0.182436	0.207843	0.0125267	0.931859
RIKEN cDNA A330076H08 gene	A330076H08Rik	320,026	0.367463	0.0938892	-0.521146	0.0293175	0.206075	0.372177	-0.331957	0.159678	-0.0591299	0.706502	0.000584709	0.997085
Aminolevulinate, delta-, dehydratase	Alad	17,025	-0.0642119	0.528853	0.243507	0.0267706	0.109974	0.307195	0.152586	0.159243	0.0738372	0.324574	0.0841465	0.27019
RIKEN cDNA D230046O15 gene	D230046O15Rik	106,824	#N/A	#N/A	#N/A	#N/A	#N/A	#N/A	#N/A	#N/A	#N/A	#N/A	#N/A	#N/A
Nuclear paraspeckle assembly transcript 1 (non-protein coding)	Neat1	66,961	0.143156	0.116666	-0.0283407	0.77652	0.0987011	0.309605	-0.134705	0.169476	0.074951	0.241291	-0.00983095	0.88003
Surfactant associated 2	Sfta2	433,102	-0.319343	0.228032	0.426681	0.133771	-0.193231	0.487544	0.54117	0.0555826	0.0295634	0.871221	0.15108	0.418421
Transmembrane protein 181A	Tmem181a	77,106	-0.0969444	0.606027	0.0809334	0.686537	0.0266464	0.892899	0.100514	0.612474	-0.0249421	0.84075	0.0304627	0.809856
RIKEN cDNA B930063I24 gene	B930063I24Rik	319,330	#N/A	#N/A	#N/A	#N/A	#N/A	#N/A	#N/A	#N/A	#N/A	#N/A	#N/A	#N/A
G protein-coupled receptor 137B	Gpr137b	83,924	-0.359334	0.189664	-0.381576	0.207582	-0.5759	0.045445	-0.488148	0.101466	-0.357672	0.047706	-0.503742	0.0059773
Zinc finger, X-linked, duplicated B	Zxdb	668,166	-0.801289	0.062153	-0.340334	0.470946	-0.38451	0.401288	0.0992749	0.83204	-0.567261	0.0508713	-0.109114	0.714643
Kallikrein 1-related peptidase B21	Klk1b21	16,616	0.877427	0.8806	0	1	-1.0076	0.870906	-0.0794856	0.989895	0.727725	0.857979	-0.378948	0.927113
Hemolytic complement	Hc	15,139	-0.0388186	0.6602	0.169944	0.0761876	-0.285524	0.00222657	0.0264106	0.779096	0.0475524	0.455289	-0.133061	0.0398177
RIKEN cDNA A730017L22 gene	A730017L22Rik	613,258	-1.58072	0.0870752	0.560104	0.538279	-1.08618	0.268963	0.317823	0.722286	-0.501415	0.404227	-0.460008	0.453405
