# Supplementary material for: The impact of bacterial exposure in early life on lung surfactant gene expression, function and respiratory rate in germ-free mice
Source: Front Microbiomes. 2023 Mar 6;2:1085508. doi: 10.3389/frmbi.2023.1085508 (PMC12993578; doi:10.3389/frmbi.2023.1085508)
Supplement: Supplementary file 11 [file Table_8.xlsx]

## Sheet: Ark1
Gene symbol	female GFvBio	F p	male GFvBio	M p	female GFvCae	F p2	male GFvCae	M p3	GFvBio	GFvBio p	GFvCae	GFvCae p
SFTPB	-0.00602962	0.934659	0.368923	4.22591e-06	-0.0480785	0.538949	0.337318	1.8594e-05	0.153507	0.011338	0.124266	0.0441892
SFTPC	0.0210636	0.778065	0.381743	3.01073e-06	0.0372565	0.640476	0.319784	6.73324e-05	0.171854	0.0059901	0.143252	0.0245576
SFTPD	-0.0400972	0.67099	0.21404	0.0354546	-0.372428	0.000168717	0.228612	0.0225921	0.0483155	0.544254	-0.0710153	0.380663
ABCG1	0.196841	0.103549	0.292718	0.0254068	0.00880485	0.944654	0.196884	0.126579	0.232601	0.00395721	0.101134	0.216878
ABCA1	0.215847	0.0823186	0.203608	0.132795	0.132595	0.31486	0.0617445	0.642557	0.218309	0.00882201	0.100176	0.237501
Bach2	0.0398518	0.744437	-0.352527	0.00824352	-0.13405	0.298216	-0.339355	0.00981689	-0.124827	0.162982	-0.182764	0.0446407
CHKA	0.254845	0.0202328	-0.13247	0.265539	0.114275	0.323065	-0.0903126	0.441055	0.0646964	0.412995	0.0365373	0.649587
pcyt1a	-0.0528002	0.617488	0.108053	0.345328	-0.160684	0.148101	0.0616351	0.584819	0.0181983	0.800604	-0.0486125	0.506678
CHPT1	0.0120325	0.914082	0.174937	0.14017	-0.150463	0.196044	0.179408	0.125435	0.076274	0.322949	0.0165481	0.832751
PLPP2	0.874423	0.017893	-0.0717825	0.858831	0.666986	0.0816426	-0.147564	0.710939	0.490126	0.0504864	0.377584	0.137113
LPcat1	0.0173428	0.813815	0.0116186	0.883989	-0.116908	0.132204	0.0327553	0.676201	0.00168041	0.973938	-0.0369701	0.479819
PRDX6	0.0672795	0.439648	0.160848	0.0856562	-0.0788567	0.383559	0.10674	0.247933	0.106981	0.0695405	0.0192052	0.747932
NPC2	-0.128742	0.131833	0.0372484	0.686008	-0.162036	0.0718144	0.0939799	0.301226	-0.0668535	0.270986	-0.0430574	0.486265
NPC1	0.0050857	0.955918	0.0595883	0.547649	-0.145848	0.127639	0.024994	0.79841	0.026176	0.673112	-0.0519797	0.40889
ABCA3			2.15388	0.0312498					2.38646	0.0170115
Csf2rb	-2.94448	0.003235			-2.23617	0.0253406
Csf1r-ps			-3.5116	0.000445413	3.47381	0.000513123	-3.40418	0.00066362
Csf2rb2	-3.86194	0.00011249			-2.58376	0.00977307					-1.98145	0.0475413
SFTPA1	-2.52773	0.0114803	2.40113	0.0163444	-4.04426	5.24894e-05	3.11022	0.0018695
Pla2g2a
Pla2r1	2.54739	0.0108532
Pla2g6			2.00562	0.0448966			2.03217	0.0421365			2.10836	0.0350002
Pla2g12a			1.98809	0.046802
